# Supplementary material for: Mechanical forces across compartments coordinate cell shape and fate transitions to generate tissue architecture
Source: Nat Cell Biol. 2024 Feb 1;26(2):207–18. doi: 10.1038/s41556-023-01332-4 (PMC10866703; doi:10.1038/s41556-023-01332-4)
Supplement: Supplementary file 4 — Parameters for the 3D vertex model (tab 1) and single-cell RNA sequencing DATA (tab 2). [file 41556_2023_1332_MOESM4_ESM.xlsx]

## Sheet: Supplementary Table 1
Supplementary Table 1
Parameter selection for 3D vertex model
	Static	Lower	Upper
	0.01
	5
	1
	6.81
	1.5
	3.6
	0.4
	5	5	6.4
	1.3
	0	0	0.25
		0.1	1.613
		0.82	2.35
	0.4
	0.4
	0.4
	2.5
	0
		0	0.1
			0.72
	0.1
	1
	10
		0.25	4
	1
	18

## Sheet: Supplementary Table 2
Marker genes
Cluster 0 - Fibroblasts 1 (Twist2+ Lef1+ )			Cluster 1 - Fibroblasts 2 (Fgf10+)			Cluster 2 - Fibroblasts 3 (Collagen high)			Cluster 3 - Fibroblasts 4 (Twist2+ Lef1+, Col3+)			Cluster 4 - Suprabasal epidermis			Cluster 5 - Basal epidermis and placode			Cluster 6 - Fibroblasts 5			Cluster 7 - Macrophages			Cluster 8 - DC fibroblasts (Sox2+)			Cluster 9 - Endothelial cells			Cluster 10 - Melanocytes			Cluster 11 - Granulocytes			Cluster 12 - Vasc. smooth muscle
genes	scores	pvals_adj	genes	scores	pvals_adj	genes	scores	pvals_adj	genes	scores	pvals_adj	genes	scores	pvals_adj	genes	scores	pvals_adj	genes	scores	pvals_adj	genes	scores	pvals_adj	genes	scores	pvals_adj	genes	scores	pvals_adj	genes	scores	pvals_adj	genes	scores	pvals_adj	genes	scores	pvals_adj
Crabp1	36.0225	3.58565e-164	Itm2a	37.2477	2.22018e-189	Col1a2	16.6719	5.15348e-49	Crabp1	23.503	3.83756e-81	Perp	66.6175	2.1034e-245	Krt14	40.6892	3.2393e-126	Ccn3	31.5007	5.08e-80	Tyrobp	56.1682	1.79676e-132	Cd24a	19.0558	2.5e-44	Crip2	18.6721	2.31576e-33	Plp1	22.9445	2.74195e-37	Kit	13.4908	3.04278e-18	Msc	13.3435	4.45e-13
Twist2	25.2904	3.15417e-105	Ptn	36.8384	1.3331e-187	Col1a1	16.1774	4.20516e-47	Twist2	23.0984	3.405e-83	Krtdap	52.5391	1.35902e-181	Pdgfa	29.2911	1.08937e-86	Nrk	26.2373	1.34e-76	Fcer1g	53.023	1.83237e-120	Cpne5	16.1453	2.8e-34	Gng11	16.015	2.61713e-32	Fabp7	22.618	1.26252e-36	Srgn	11.5211	4.20933e-15	Actc1	13.0643	4.45e-13
Pth1r	22.7453	7.74913e-94	Agtr2	36.4421	2.31747e-183	Hmgn3	15.4287	4.80936e-45	Lum	21.9373	2.71908e-76	Sfn	52.0715	6.54958e-186	Krt5	25.6963	1.18268e-74	Klf4	24.6734	1.21e-70	Lst1	39.8483	1.1666e-81	Sox11	16.0159	2.05e-33	Col4a2	12.5533	1.43218e-22	Moxd1	19.2279	1.42627e-31	Hdc	11.3413	1.15035e-14	Pitx2	12.4073	1.97e-13
Tcf4	22.5325	4.02289e-91	Igfbp4	31.5436	2.11578e-154	Cdkn1c	15.4054	9.58048e-44	Lgals1	20.5236	3.49323e-66	Tacstd2	51.1112	1.80825e-155	Wnt6	25.281	4.15337e-71	Sema3c	23.9825	2.03e-65	Ptpn18	38.5865	2.26904e-87	Bmp4	15.7097	2.37e-30	Igfbp7	12.0105	1.70062e-18	Myl9	17.9501	4.21266e-37	Cpa3	11.0984	2.06981e-14	Tppp3	11.8694	4.45e-13
Lix1	21.399	3.09235e-83	Dlk1	30.4674	3.90684e-129	Lox	15.0973	1.31621e-43	Pth1r	19.6818	1.15506e-68	Dmkn	47.2411	2.21683e-158	Kremen2	23.873	9.60512e-57	Itm2a	23.1964	8.7e-57	Tmsb4x	33.05	4.27427e-73	Cdkn1a	15.4175	2.56e-30	Cox4i2	11.7861	1.86326e-17	Gpm6b	17.8922	1.29883e-31	Rac2	10.9303	6.72839e-15	Itm2a	11.7568	4.55e-13
Lum	21.3912	8.63866e-79	Plagl1	29.0553	1.29677e-136	Cd63	15.0181	1.51247e-42	Tcf4	18.5161	4.26126e-60	Dsp	37.3208	2.83455e-120	Krt15	22.4801	1.59252e-56	Mfap5	22.7806	5.89e-54	Rac2	30.4638	3.91582e-73	Dclk1	14.5608	1.92e-29	Gucy1a1	11.6485	8.08083e-17	Gfra3	17.3776	3.96481e-28	Cotl1	10.7139	9.04918e-17	Capn6	9.91652	8e-11
Prdx6	21.3044	7.80648e-84	Cdkn1c	27.6707	4.16995e-114	Peg3	14.9943	1.00591e-42	Crip1	18.3645	1.08691e-56	Fabp5	36.693	4.73365e-128	Bcam	21.5293	4.26655e-55	Pdpn	21.5159	1.9e-57	F13a1	30.1894	2.04978e-57	Nrtn	13.9745	6.08e-28	Ebf1	11.5351	8.7881e-20	Ednrb	16.7172	2.49424e-29	Gata2	9.84006	2.97e-12	Cdkn1c	9.81494	3e-10
Crip1	20.7706	6.30547e-76	Mest	26.2962	9.03001e-110	Rspo1	14.9904	6.18686e-43	Nkd1	15.7444	1.27412e-46	S100a16	34.4426	3.17429e-124	Tfap2b	19.3882	1.28318e-46	Plagl1	19.6524	8.9e-50	Laptm5	29.7467	4.7804e-63	Nnat	13.9234	9.32e-29	Septin4	11.4585	3.29145e-17	Arpc1b	16.2561	1.13423e-31	Fcer1g	9.62533	2.81036e-13	Psat1	9.05697	1.42e-10
Svbp	17.4268	2.60786e-58	H19	26.0568	1.75774e-105	Sec61b	14.8726	3.1222e-42	Col3a1	15.4768	8.64541e-43	Krt10	33.9359	6.52126e-111	Lmo1	17.0687	4.40468e-41	Ly6a	19.3413	4.51e-41	Ms4a6c	27.7185	1.65627e-53	Tbx18	12.2751	7.23e-23	Col4a1	10.9167	4.24085e-18	Rbp1	15.5148	1.29883e-31	Tyrobp	9.62062	4.51818e-13	Barx2	8.9484	3.9e-09
Zeb2	16.8752	2.80838e-55	Fibin	25.4409	2.8783e-108	Col3a1	14.7401	2.66094e-40	Emp3	15.2333	2.14345e-43	Gja1	32.5745	2.57471e-120	Cxcl14	16.9731	9.77483e-43	Loxl1	18.8845	3.75e-50	Gmfg	26.303	8.71609e-55	Ptch1	12.0795	1.17e-21	Nr2f2	10.1743	8.29075e-15	Sox10	15.4823	8.62364e-25	Cmtm7	9.54564	3.8514e-13	Kcne1l	8.8858	1.02e-08
Serpinc1	15.1257	3.60255e-44	Postn	25.301	1.47797e-109	H19	14.5757	4.97924e-40	Eva1b	15.1994	2.93084e-43	Cd9	32.5712	1.44896e-120	Ptma	16.6834	1.05881e-41	Wnt2	18.7514	4.11e-42	Aif1	26.1287	1.08618e-50	Sox4	11.93	7.87e-23	Rasgrp2	10.0095	9.19077e-15	Cdh6	15.065	1.50836e-26	Slc38a1	9.42467	1.07229e-12	Pdgfa	8.62607	8.64e-10
Bcl11b	15.0715	8.45175e-45	Gpc3	24.3803	2.08584e-102	Agtr2	14.5464	7.91637e-41	Svbp	15.1026	6.86411e-43	Klf5	32.3725	2.65177e-107	Mt2	15.9673	7.43483e-37	Ptn	18.6178	7.3e-45	Spi1	24.5884	1.00003e-48	Lef1	11.3695	1.85e-20	Tm4sf1	9.77376	1.98919e-13	Gap43	13.6753	2.62781e-26	Sec11c	9.15066	1.19697e-12	Des	8.52374	4.18e-08
Sfrp5	14.9177	4.49141e-43	Mdk	24.0449	2.93533e-97	Nfib	14.4683	1.81566e-40	Lix1	15.0432	6.47527e-43	Jup	31.8368	6.3021e-102	Spint2	15.7912	5.28811e-39	Creb5	17.5654	7.33e-45	Cyba	24.2928	5.13304e-62	Malat1	11.3088	5.91e-21	Ndufa4l2	9.7679	1.44512e-13	Dbi	13.5643	2.62781e-26	Rgs18	8.78033	1.80264e-10	Ppp1r14b	8.44095	1.62e-09
a	14.7802	8.45736e-43	Meg3	23.922	9.56321e-92	Serpinh1	14.2268	5.92369e-38	Dcn	14.6912	9.85309e-40	Gm16136	31.8213	6.72069e-94	Sostdc1	15.47	9.36286e-36	Agtr2	16.5354	7.09e-38	C1qb	23.8164	2.20764e-46	Edn3	11.2395	7.76e-19	Kcnj8	9.53776	1.65118e-13	Fign	12.5895	2.90061e-19	Ptprcap	8.74322	2.17912e-10	Pfn2	8.1055	1.02e-08
Wif1	14.5649	9.42224e-42	Dpt	23.6143	4.02772e-97	Mest	14.0718	1.00524e-37	Mfap2	14.1088	2.36321e-37	Krt1	31.452	8.89579e-93	Epcam	15.4426	3.06389e-35	Igfbp4	16.2468	7.65e-37	Coro1a	23.6143	2.22333e-49	Zfand5	10.8665	1.72e-19	Fkbp1a	9.34385	6.70437e-14	Psat1	12.2178	1.21935e-21	Lmo4	8.52208	1.57341e-11	Pdlim4	8.09864	7.17e-09
Igfbp5	14.5453	6.1221e-42	Angptl1	22.4899	9.07251e-84	Crip1	14.0078	2.44489e-37	Fgfr1	13.1676	1.34092e-33	Hspb1	30.5871	2.5351e-94	Perp	15.0754	5.16132e-36	Rarres2	16.0051	7.09e-38	Apoe	22.9538	1.08039e-51	Peli1	10.7525	5.87e-19	Oaz2	9.12315	1.33957e-13	Ahr	11.7727	1.06751e-18	Lcp1	8.42003	2.83516e-10	Cdh15	7.90563	5.58e-07
Fbln1	14.3735	4.53295e-41	Sfrp2	22.3364	8.28013e-88	Cxcl14	13.7889	8.6115e-37	Meg3	13.0413	1.19125e-31	Gltp	29.8909	1.1027e-106	Mt1	15.0639	9.17981e-37	Clec3b	15.5128	6.07e-33	Selenop	22.7927	2.04978e-57	Btg1	10.7314	3.37e-19	Ptp4a3	9.10472	7.79299e-13	Gfra1	11.5384	2.51559e-18	Csf2rb	8.40286	7.03781e-10	Gatm	7.69968	1.24e-07
Lgals1	14.3355	8.71924e-39	6330403K07Rik	21.5134	4.61966e-83	Col12a1	13.6985	1.18864e-36	Col1a2	12.8375	6.53525e-31	Mgst1	29.8288	2.55436e-107	Gjb2	14.9749	5.17161e-32	Cdkn1c	15.4954	3.42e-32	Csf1r	22.6511	2.10936e-44	Sdc1	10.6855	5.87e-19	Esam	8.99426	1.61638e-11	Eef1a1	11.3743	7.27399e-20	Coro1a	8.37787	2.01239e-10	Mrln	7.45518	1.99e-06
Penk	14.2952	1.16873e-40	Col1a1	20.4561	3.14752e-71	C1qtnf2	13.3278	7.95028e-35	Serpinh1	12.7749	8.42586e-31	Nectin4	27.9711	2.9981e-78	Pdlim1	14.6599	4.21369e-34	Tmeff2	15.0648	1.11e-34	Lgmn	22.0846	2.06153e-48	Pxdc1	10.6668	8.63e-18	Rasl11a	8.73077	4.18748e-11	Sorbs1	11.3581	6.5403e-17	Cst7	8.3053	1.2195e-09	Rpl37	7.29474	2.64e-07
Arhgdib	14.2653	1.67678e-40	Gnas	20.3054	5.27945e-74	Dcn	13.324	5.6824e-34	Vcam1	12.7304	1.55457e-31	Dbi	27.4142	1.13273e-90	Fermt1	14.0242	1.44753e-28	Col14a1	14.9917	1.51e-35	Arpc1b	22.0465	4.90153e-48	H3f3a	10.654	7.76e-19	Mef2c	8.64356	2.39764e-12	Mef2c	11.3411	9.44942e-20	Cd53	8.25088	6.73561e-10	Myod1	7.18359	4.71e-06
Egfl6	13.7991	4.70745e-38	Col1a2	20.1153	4.4361e-69	Tmsb10	12.9562	9.34599e-32	Vim	12.5035	4.83815e-30	Fxyd3	26.7169	4.64652e-81	Mir205hg	13.9989	2.67115e-30	Dpt	14.9517	1.95e-35	C1qc	21.9503	7.71239e-43	Bmp7	10.5409	1.39e-17	Acta2	8.56704	4.37129e-11	Gas7	11.0749	4.9012e-18	Elf1	8.23063	2.94884e-10	Pcbp4	7.17226	2.35e-07
Fth1	13.5869	3.80067e-36	Col14a1	20.0204	1.63138e-73	Cxcl12	12.8003	3.06723e-32	Ddah1	12.4129	3.93203e-30	Spint2	26.5777	2.47329e-84	Gjb6	13.9563	1.91133e-28	Prss23	14.8453	1.12e-31	Fcgr3	21.686	1.48034e-43	Lxn	10.0696	1.03e-16	Cfl1	8.55392	9.24007e-12	Egfl8	11.0527	3.83747e-16	Laptm5	8.14261	4.35081e-10	Tgfb2	7.0963	1.4e-06
Nkd1	13.5428	1.05704e-36	Smoc2	19.7491	2.70253e-71	Dlk1	12.6385	2.04456e-30	Col1a1	12.3506	6.23408e-29	Pycard	25.763	1.21654e-85	Ldhb	13.929	1.57809e-31	Cd248	14.7454	1.11e-34	Maf	20.8926	2.09483e-48	Enpp2	9.95563	2.68e-15	Efhd2	8.449	1.61638e-11	Lmo4	10.9752	1.16482e-18	Foxp1	8.14006	1.11122e-10	Fitm1	6.68452	2.02e-05
Efna5	13.3518	1.13098e-35	Rbp1	18.9489	8.77731e-67	Sparc	12.4615	8.40176e-30	Col6a1	12.3319	1.46404e-29	Dstn	24.7994	7.25177e-86	Trp63	13.8173	1.32369e-28	Gap43	14.6687	2.35e-34	Dab2	20.6241	5.17076e-45	Eef2	9.82966	1.73e-16	Morrbid	8.4379	7.63278e-11	Fst	10.8426	3.54018e-17	Cma1	8.09664	2.59487e-09	Bin1	6.65238	2.04e-06
Vcam1	13.1931	5.28168e-35	Tshz2	18.9133	7.32471e-65	Ncam1	12.2584	1.05155e-29	Zeb2	12.1142	8.92575e-29	Aqp3	24.1524	4.10377e-67	Cd24a	13.471	3.51509e-30	S100a10	14.2257	2.69e-30	Snx2	20.6176	4.49095e-50	Sgip1	9.81873	1.15e-14	Rbpms	8.35552	4.37129e-11	Pcbp4	10.8323	2.07508e-18	Slc7a5	8.07872	6.1279e-10	Chodl	6.5328	3.04e-05
Ass1	13.016	8.08921e-34	Akap12	18.8346	2.69975e-64	Rcn3	12.256	1.25584e-29	Col6a2	11.8969	8.92085e-28	Ralbp1	23.5109	7.11605e-80	Hoxa7	13.0332	6.34955e-28	Fbn1	14.2005	3.35e-32	Ctsb	20.5886	6.18517e-53	Hs3st6	9.8166	4.7e-15	Slc25a5	8.06545	6.01703e-11	Metrn	10.7658	6.84686e-18	Cyp11a1	7.97889	4.33527e-09	Pitx3	6.19085	7.58e-05
Sp5	12.9573	2.18128e-33	Col12a1	18.7616	2.99156e-65	Nfia	12.2216	1.43535e-29	Egfl6	11.8727	8.75921e-28	Anxa1	23.3791	8.27227e-71	Cd9	12.2681	2.1907e-26	Rbp1	14.0762	3.09e-32	Ctsc	20.5647	6.43002e-48	Ptma	9.73423	3.81e-16	Itga1	8.0261	2.19565e-10	S100a16	10.7145	2.93766e-18	Pfn1	7.92161	2.47212e-10	Car3	6.12243	9.2e-05
Gm29101	12.793	7.31304e-33	Nrk	18.4541	1.32464e-63	Dnajc15	12.2077	1.65662e-29	Serpinc1	11.2566	6.1669e-25	Nrarp	23.3065	2.97103e-66	Gata3	11.9696	2.47499e-24	Arhgap20	14.0621	6.98e-29	B2m	20.4666	3.34718e-52	Cyp26b1	9.65058	2.71e-14	Heyl	7.9158	8.16907e-10	Mal	10.6098	3.19791e-15	Fermt3	7.82891	4.11495e-09	Myf5	6.1212	9.2e-05
Tuba1b	12.7473	8.33952e-33	Loxl1	18.3435	8.31983e-63	Cthrc1	12.1285	3.61085e-29	Cd81	11.0728	3.55966e-24	Lgals7	22.7816	1.14821e-66	Npm1	11.7814	2.8334e-24	Dlk1	13.7375	2.56e-27	Pf4	19.5137	6.69829e-38	Cbr3	9.46893	7.27e-15	Cox8a	7.88469	2.20929e-10	Ptprz1	10.6063	2.05482e-15	Maob	7.75121	7.46196e-09	Pitx1	5.98067	0.000126282
Ppia	12.3755	6.13484e-31	Thbs2	17.8219	1.60543e-58	Tent5a	12.0772	6.11848e-29	Reep5	11.0627	3.39227e-24	Sbsn	22.4469	4.33217e-60	Wnt3	11.7053	1.55772e-21	Fbln2	13.4092	2.04e-29	Clta	19.4572	3.23992e-49	Ngfr	9.40049	7.77e-15	Pdgfrb	7.85998	3.47974e-10	Fam210b	10.5559	2.29013e-15	Slc45a3	7.69395	1.10805e-08	Tagln	5.97324	7.58e-05
Irx1	12.343	9.69215e-31	Rian	17.3665	1.70343e-57	Crabp1	11.9128	1.20558e-27	Apcdd1	11.0587	2.96305e-24	Smtnl2	22.4409	1.29754e-63	Ptprf	11.6489	9.88062e-24	Cd55	13.0332	2.36e-25	Cotl1	19.4234	3.66456e-49	Ccn4	9.35951	5.24e-15	Gucy1b1	7.70434	3.41411e-09	Vat1l	10.4918	4.32264e-15	Gmfg	7.66015	3.64819e-09	Plagl1	5.96382	2.78e-05
Thy1	12.3397	8.27497e-31	Ogn	17.2912	5.84043e-56	Selenom	11.8471	7.89516e-28	Prrx1	10.9677	7.68737e-24	Rab25	22.1331	9.6653e-60	Pltp	11.5758	5.22821e-22	H19	12.6178	1.63e-24	Stab1	19.4011	1.13755e-37	Stmn1	9.14543	2.08e-14	Ets1	7.67857	1.36445e-09	Cd200	10.4725	3.74282e-15	Arpc1b	7.64523	9.39669e-10	Ccnd3	5.95339	3.33e-05
Emp2	12.214	3.70061e-30	Lrrc17	17.1131	8.06343e-56	Gpx7	11.7879	1.24727e-27	Fth1	10.8952	3.68141e-23	Endou	21.8151	2.2319e-59	Ifitm3	11.4327	3.10946e-23	Cbln2	12.5104	2.59e-24	Gatm	19.0191	2.17082e-38	B4galnt1	9.09256	1.16e-13	Cavin2	7.67248	1.2511e-09	Phactr1	10.462	2.55092e-15	Lgals9	7.64331	2.54971e-09	Tnnt1	5.92484	0.000129845
Ctsh	12.2042	4.31998e-30	Sparc	16.9565	1.5139e-52	Rrbp1	11.6761	5.23328e-27	Tceal9	10.8474	3.68141e-23	Cebpa	21.7962	4.75213e-65	Gja1	11.2674	8.10725e-23	Rtl3	12.5042	2.14e-25	C1qa	18.9077	2.25971e-36	Ctnnb1	8.96487	3.94e-14	Vasp	7.56443	8.69258e-10	Crip2	9.90215	3.74282e-15	Hs3st1	7.63306	1.06912e-08	Rpl18a	5.8871	7.36e-05
Cav1	12.1561	9.73895e-30	Nppc	16.9125	2.25242e-51	Cdo1	11.6297	6.72882e-27	Prdx6	10.8399	2.66787e-23	Fgfbp1	21.6328	4.93435e-62	Fgfbp1	10.9626	6.09654e-21	Cd34	12.4444	4.98e-26	Rgs10	18.8177	5.28998e-43	Col23a1	8.96307	2.43e-13	Nr2f1	7.52384	7.36814e-09	Cadm1	9.85179	1.00872e-14	Cox8a	7.62801	2.04801e-09	Nrk	5.87458	3.99e-05
Emp3	12.0676	1.75834e-29	Maged2	16.9121	1.81696e-54	Mfap2	11.617	1.68001e-26	Penk	10.829	2.45812e-23	Cstb	21.1175	1.07953e-67	Rps14	10.9497	1.6268e-21	S100a11	12.2921	1.27e-24	Pld4	18.6833	3.45361e-36	Gal	8.95157	1.45e-12	Itga6	7.48765	2.3318e-09	Nkain4	9.77712	4.38676e-14	Tspo	7.62297	1.7829e-09	Nefl	5.85107	0.000157501
Nav2	11.9841	6.86861e-29	Aspn	16.9109	1.48088e-51	Serp1	11.5847	1.04527e-26	Fbln1	10.812	3.02376e-23	Acaa2	21.0679	5.4844e-68	Fzd10	10.8499	9.80582e-20	Marcks	12.2494	1.31e-24	Clec4a2	18.5446	1.41549e-35	Igf1	8.8778	1.36e-13	Apold1	7.47503	8.73959e-09	Kctd12	9.75083	2.8131e-15	Ero1l	7.61785	5.07856e-09	Igfbp3	5.84637	6.03e-05
Apela	11.974	7.07908e-29	Fn1	16.8153	2.64232e-54	Txndc5	11.5405	1.56365e-26	Tuba1a	10.806	4.95657e-23	S100a14	21.0468	2.5482e-56	Sfn	10.7262	5.55622e-21	Col1a1	12.1775	7.8e-23	Arpc2	18.3509	1.41842e-43	Hnrnpa1	8.7946	1.51e-13	Gm13889	7.46465	9.02208e-09	Igsf9b	9.69934	1.79831e-13	Lrmp	7.4062	2.78411e-08	Rps25	5.71156	9.2e-05
Dkk1	11.9029	2.3626e-28	Nfib	16.7352	1.39212e-53	Ctsk	11.4975	2.18563e-26	Irx1	10.6897	8.2205e-23	Itm2b	21.0069	5.85112e-68	Igsf9	10.6019	5.55028e-19	Rian	12.1341	9.66e-25	Cst3	18.2565	7.98236e-45	Marcksl1	8.78421	1.99e-13	Cnn2	7.40208	1.90008e-09	Deptor	9.68027	1.30557e-13	Rab27b	7.3248	3.75542e-08	Cited1	5.69646	0.000226789
Ddah1	11.8866	1.0841e-28	Rgcc	16.7259	9.09557e-51	Lum	11.4709	1.27574e-25	Gm29101	10.636	1.34508e-22	Elovl4	21.0014	1.55358e-56	Rplp2	10.4599	7.86488e-20	Fbn2	11.9598	1.69e-24	Mrc1	17.8893	3.60991e-34	Nkd1	8.77124	1.36e-13	Mylk	7.37619	1.28006e-08	Snx1	9.62236	1.06401e-14	Clec12b	7.31702	5.38509e-08	Rpl36	5.68588	0.000107192
Hmgn2	11.7953	2.70104e-28	Tmeff2	16.6516	6.03694e-52	Meg3	11.4481	1.34893e-25	Il11ra1	10.5708	2.62683e-22	Gata3	20.6752	1.29025e-58	Chchd10	10.3381	1.42751e-18	Rras2	11.9288	6.85e-24	Alox5ap	17.7408	1.15194e-35	Sox2	8.73924	3.3e-12	Chst1	7.33995	6.64947e-09	Npy	9.58275	3.65341e-13	Lat2	7.27776	5.55922e-08	Tubb2b	5.67816	7.58e-05
Eva1b	11.7305	5.66201e-28	Zfhx4	16.5799	5.7464e-52	C1qtnf6	11.2433	2.96936e-25	Cd63	10.5562	5.09896e-22	Asprv1	20.2314	1.2086e-53	Cadm1	10.3344	9.42211e-19	Fstl1	11.9247	1.67e-23	Ctsd	17.4956	3.32926e-42	Gm4258	8.71831	1.03e-12	Aspn	7.24956	5.22356e-09	Dst	9.52713	6.53938e-14	Tpsg1	7.23478	7.36205e-08	Phgdh	5.62061	9.2e-05
Oaz1	11.4861	6.97718e-27	Col3a1	16.5537	4.89292e-50	Lgals1	11.2177	2.91746e-24	Prrx2	10.4145	9.90683e-22	Pkp3	20.0788	1.73015e-55	Tenm2	10.2951	4.85372e-18	Col1a2	11.8609	7.63e-22	Lyz2	17.3318	3.91005e-33	Pde4d	8.64766	1.65e-12	Rgs5	7.24778	3.52496e-08	Pdgfa	9.45336	8.2922e-15	Itga4	7.20989	2.40276e-08	Efhd2	5.61915	9.88e-05
Irx3	11.3081	5.37748e-26	Plpp3	16.4212	4.84679e-52	Kitl	11.2168	4.29863e-25	Sparc	10.3782	4.11855e-21	Dsc3	20.0151	1.47726e-52	Rpl13	10.189	4.58991e-19	Spon2	11.8138	3.11e-22	Clec4a1	17.3077	7.56247e-33	Col7a1	8.57308	8.51e-13	Tinagl1	7.03435	7.59544e-08	Lypd6	9.42623	4.41707e-13	Gpx1	7.2008	7.64902e-09	Cryab	5.56427	0.000179289
Hmgb1	11.2898	5.05022e-26	Tpm1	16.3942	6.47009e-52	Creb3l1	11.2094	3.84981e-25	S100a6	10.0784	2.3678e-20	Ezr	19.5807	1.01523e-53	Mif	10.1862	1.41588e-18	Gpc3	11.69	6.78e-23	Ms4a6b	16.9358	4.23569e-32	Ebf1	8.49189	1.52e-12	Rasl12	7.00609	9.11388e-08	Cnp	9.40399	3.59951e-13	Spns1	7.1949	2.57624e-08	Ccne1	5.55649	0.000149302
Nrgn	11.1806	2.33765e-25	Serpinf1	16.2819	5.96003e-51	Ptgfr	11.0328	4.09809e-24	Sp5	10.047	3.49393e-20	Hebp2	19.5207	7.26214e-57	Rps8	10.1782	4.81273e-19	Efhd1	11.6392	1.21e-20	Nrros	16.864	3.14455e-33	Fam107b	8.34998	3.12e-12	Sparcl1	6.98251	2.98649e-08	Cryab	9.33777	1.97275e-13	Smpx	7.14412	1.03906e-07	Isl1	5.50078	0.000488194
Shox2	11.1447	2.85967e-25	Grb10	16.1203	2.35226e-50	Fkbp11	10.9279	6.02768e-24	Tmem132c	10.0331	3.32716e-20	Atox1	19.0237	2.43296e-58	Net1	10.1668	6.50827e-19	Nupr1	11.4901	8.73e-22	Cd68	16.7736	2.75257e-32	Hapln3	8.33934	2.06e-11	Phlda1	6.93574	2.63248e-08	Qk	9.21503	5.32519e-14	Tagln2	7.14159	1.06912e-08	Rpl4	5.49688	0.00018385
Bcl11a	11.1227	3.35187e-25	Epha3	15.708	1.76658e-46	Copz2	10.8137	1.83695e-23	Tmsb10	10.032	1.06409e-19	Lypd3	19.0183	7.39752e-49	Bmp7	10.0963	1.21472e-18	Dusp1	11.4019	2.43e-22	Zfp36	16.7561	7.67881e-40	Glis1	8.21116	3.71e-11	Tmsb4x	6.92645	2.72911e-08	Arpc1a	9.14866	3.75558e-14	Ptpn18	7.13642	1.30604e-08	Naa50	5.36718	0.00020164
Apcdd1	11.0756	4.68491e-25	Mfap4	15.6666	2.44403e-47	Ramp2	10.7987	2.29028e-23	Wif1	9.99414	4.36759e-20	Them5	18.5457	3.52264e-47	Samd5	10.0948	7.5442e-18	Klf2	11.3937	2.43e-22	Sirpa	16.6644	2.05121e-34	Prrx1	8.16417	4.9e-12	Ccdc85b	6.86229	5.23606e-08	Foxp1	9.07249	1.68904e-13	Tpsb2	7.12369	1.09727e-07	Rtn2	5.29043	0.000601104
Stmn1	11.0302	6.69369e-25	Jund	15.251	2.13757e-45	Col6a3	10.5987	1.48551e-22	Efna5	9.89871	9.72364e-20	Rhbg	18.4824	5.86408e-47	Fxyd3	10.0933	1.41588e-18	Sparc	11.317	8.3e-21	Unc93b1	16.5996	2.42426e-32	Fgf10	8.12831	2.76e-11	Nrarp	6.80998	6.3569e-08	Cfap410	9.06999	5.93489e-13	H2-D1	7.09964	3.39532e-08	Fndc5	5.27087	0.000569232
Dcn	10.8833	7.92091e-24	Rcn3	14.985	9.26241e-44	S100a10	10.4708	6.95834e-22	Tubb2a	9.89181	1.01834e-19	Trim29	18.2332	1.83295e-48	Prxl2a	10.0748	2.45881e-18	Ebf1	11.2836	3.53e-22	Hexa	16.4646	8.76548e-39	Prdm1	8.08192	7.48e-11	Cryab	6.75738	1.66457e-07	Afap1l2	9.04649	2.59655e-12	Otulinl	7.03966	7.43468e-08	Eno1	5.2361	0.000495433
Rbm3	10.7279	1.31834e-23	Islr	14.9476	1.81789e-43	Kdelr2	10.3679	1.34172e-21	Shox2	9.8595	1.43924e-19	Ptprf	18.1662	7.13607e-52	Rpl37	10.0702	1.1324e-18	Akap12	11.1757	1.71e-21	Ehd4	16.3561	3.97081e-34	Smoc1	8.07733	6.16e-11	Ccl11	6.67302	3.32353e-07	Nr4a2	9.01935	4.00604e-13	Adora3	7.02671	1.48212e-07	Arhgap29	5.19408	0.000590038
Ybx1	10.4271	2.53116e-22	Igf1	14.7243	8.98328e-42	Igfbp5	10.3286	2.01447e-21	Cdo1	9.74192	3.90023e-19	Sdc1	18.1512	5.31729e-54	Krt17	10.0514	1.9829e-17	Jund	11.1236	1.8e-21	P2ry6	16.2892	1.11493e-30	Nrp2	8.00362	5.49e-11	Tagln2	6.57462	1.44464e-07	Vim	8.97516	4.45259e-13	Atp6v1f	7.00568	2.09428e-08	Rpl19	5.19353	0.000410233
Vim	10.4069	5.41358e-22	Cxcl12	14.7218	2.95294e-42	Fstl1	10.2518	4.75343e-21	Nrgn	9.73599	4.85946e-19	Ablim1	18.1049	3.17662e-49	Sox4	10.0486	1.05631e-18	Dmrt2	11.0772	2.71e-20	Ucp2	16.2608	1.14018e-36	Ier2	7.7649	7.24e-11	Myl9	6.55817	2.93632e-07	Itga6	8.73783	3.39942e-12	Slc22a3	6.97831	1.80295e-07	Mif	5.17379	0.000541393
P4ha2	10.4032	3.43261e-22	Creb5	14.684	5.66347e-42	Ostc	10.2411	4.51844e-21	Peg3	9.69266	6.89782e-19	Rab3d	18.1018	1.62858e-48	Rps26	10.0019	1.41736e-18	S100a6	11.0027	2.14e-21	Lcp1	16.0237	1.21113e-31	Cald1	7.65599	9.85e-11	Gimap6	6.53706	6.74715e-07	Pax3	8.70231	1.70698e-11	Samsn1	6.97727	1.32881e-07	Hspe1	5.12381	0.000601104
Lmna	10.3722	4.10518e-22	Dkk2	14.5217	1.98664e-40	Pcolce	10.2285	4.7147e-21	Tcf12	9.68938	5.65875e-19	Ppl	18.078	8.06192e-46	Sdc4	9.99377	3.12829e-18	Sptbn1	10.9824	2.31e-21	Ccl24	15.8727	9.85054e-30	Rspo3	7.60429	3.73e-10	Bok	6.52018	2.401e-07	Sox4	8.64538	6.50522e-13	H2aj	6.94442	2.51079e-08	Lta4h	5.10351	0.000541393
Gadd45g	10.365	4.71954e-22	Fstl1	14.5151	4.17124e-41	Kdelr3	10.1859	6.82668e-21	Gas1	9.68296	6.73263e-19	Krt5	17.9959	5.82273e-51	Hspe1	9.7017	1.85224e-17	Abi3bp	10.905	1.64e-20	Ctss	15.7792	1.61518e-29	Wif1	7.55927	2.39e-10	Actg1	6.43046	2.93632e-07	Kif21a	8.62214	1.12885e-11	Mns1	6.87244	1.45622e-07	Rps15	5.09324	0.000684727
Bex3	10.3405	5.45913e-22	Abi3bp	14.5072	5.28058e-41	Adam33	10.1531	9.52203e-21	Nr4a1	9.62898	9.19578e-19	Iqgap1	17.7333	4.35089e-51	Satb1	9.67937	9.53451e-17	AW551984	10.8646	1.34e-20	Dok2	15.7774	6.821e-30	Vgll4	7.54571	2.2e-10	Tpm4	6.38288	4.31395e-07	Serpine2	8.59435	1.58173e-12	Nrros	6.84753	1.25497e-07	Hoxa10	5.08608	0.000939574
Slc25a4	10.3372	6.03256e-22	P3h4	14.4964	2.48869e-41	Chst2	10.082	3.04895e-20	Slc25a4	9.44913	5.67461e-18	Capns2	17.6929	2.80855e-44	Trim29	9.65685	6.16641e-17	Col3a1	10.8643	3.16e-19	Ighm	15.7741	1.85952e-29	Plk2	7.54297	7.42e-10	Ifitm3	6.31113	4.91332e-07	Erbb3	8.57697	1.83798e-11	Fxyd5	6.83617	1.46329e-07	Acsl3	5.07399	0.000783493
Tubb5	10.1899	2.32321e-21	Rtl3	14.3703	8.36227e-40	Hic1	10.0472	2.4689e-20	C1qtnf2	9.38707	7.4611e-18	Nebl	17.688	3.99125e-45	Cdh3	9.62607	4.93337e-16	Kcnj8	10.6	1.55e-19	Gpx1	15.7733	4.27461e-36	Trps1	7.49023	7.18e-10	Pdlim7	6.30752	5.2104e-07	Ngfr	8.56871	1.39695e-12	Serpinb1a	6.83146	2.59757e-07	Tspan12	5.06732	0.00101762
Gas1	10.1263	4.1541e-21	Col5a2	14.2752	2.94992e-40	Ebf1	10.0319	2.72691e-20	Tpm4	9.37349	1.11557e-17	Esrp1	17.4765	1.37393e-44	Pkp3	9.61799	5.78133e-17	Rnase4	10.5553	5.65e-20	Cd53	15.4533	3.73673e-30	Gadd45g	7.48475	3.13e-10	Nab1	6.29958	6.04209e-07	Tpt1	8.51512	2.13468e-12	Msn	6.80696	5.20932e-08	Rpl6	5.06291	0.000693684
Ccnd2	10.0793	6.72224e-21	Lpar4	14.2594	8.55087e-40	Penk	9.95832	5.27445e-20	Runx1t1	9.26458	1.99892e-17	Cldn4	17.3357	3.80249e-43	Rassf9	9.57667	5.17558e-16	Timp2	10.4529	1.41e-19	Arpc3	15.4168	1.64178e-34	Eef1a1	7.44891	3.73e-10	Litaf	6.25455	6.22438e-07	Tspan7	8.44648	1.54704e-11	Cd200r3	6.79439	3.81229e-07	Fgfr4	5.03099	0.00160421
Irx5	10.0144	1.29039e-20	Fgf7	14.1366	8.06637e-38	Ckap4	9.92478	7.04587e-20	Cdh11	9.25724	2.08442e-17	Apoc1	17.1277	8.23984e-46	Lgals7	9.55732	4.21304e-17	Kcnq1ot1	10.4338	1.61e-19	Irf8	15.3225	1.27287e-28	Leprot	7.44013	4.1e-10	Serpine2	6.23703	1.02505e-06	Cdh2	8.43185	3.00651e-11	Gpr65	6.70803	4.27091e-07	Mest	5.01466	0.00103492
Runx1t1	9.98207	1.67051e-20	Thbs1	13.9722	2.38865e-38	Plpp3	9.90183	8.6409e-20	Eif1b	9.22123	2.78543e-17	Mpzl2	17.0274	1.70919e-43	Col17a1	9.53616	1.07194e-15	Opcml	10.4039	2.13e-18	Ostf1	15.3103	3.08005e-35	Rps9	7.38426	5.27e-10	Cald1	6.22135	7.26404e-07	Tagln2	8.37364	4.19717e-12	Neat1	6.70588	1.47399e-07	Rpl18	4.97755	0.000914273
Txn1	9.96364	1.74619e-20	Lox	13.8243	6.5747e-38	Cpxm2	9.80553	2.46222e-19	Bgn	9.20029	3.69899e-17	Acot1	16.9221	2.37704e-45	Ncl	9.495	5.83368e-17	Cavin2	10.38	9.23e-19	Ly86	15.0934	4.31476e-28	Ubash3b	7.38311	9.71e-10	Mcam	6.21208	1.82491e-06	Col18a1	8.34367	2.84998e-11	Psen2	6.68656	3.31665e-07	Crip2	4.94638	0.00101762
Prrx2	9.96206	1.88287e-20	Lhfpl2	13.5505	4.44529e-36	Vcan	9.79921	2.26001e-19	Fscn1	9.18583	4.20279e-17	Irf6	16.8641	1.24093e-42	Serpinb10	9.48511	4.1767e-16	Apod	10.3623	2.67e-18	Cyth4	15.0232	6.83396e-28	Rgs16	7.28674	4.37e-09	Notch3	6.19943	1.43282e-06	Wdfy1	8.3229	2.40218e-11	Tspan32	6.64001	6.0652e-07	Tubb2a	4.93417	0.000850333
Map1b	9.92171	2.55028e-20	Sfrp1	13.5414	9.3406e-36	Gas1	9.7966	2.66763e-19	Col6a3	9.15948	4.97264e-17	Lgals3	16.8546	9.35878e-44	Irx4	9.46119	2.07982e-15	Cdc42ep2	10.3547	3.84e-19	Fyb	14.9666	3.0809e-28	Pik3r1	7.12693	2.56e-09	Pea15a	6.11852	1.28108e-06	Lims2	8.20623	2.02722e-10	Fau	6.61941	1.14659e-07	Rpl8	4.91644	0.00103257
Eif1b	9.7492	1.22857e-19	Nfia	13.5085	2.5612e-36	Vgll3	9.71629	5.76791e-19	Rspo3	9.11562	7.38285e-17	Pkp1	16.8171	7.61816e-42	Wnt10b	9.43242	2.53515e-15	Anxa3	10.3008	6.01e-18	Grn	14.9128	1.18054e-33	Foxd1	7.03498	1.72e-08	Cpa1	6.07824	5.00606e-06	Sox5	8.19492	1.98627e-10	Ikzf1	6.52582	8.74094e-07	Lpar4	4.91382	0.000939574
Ptma	9.74787	1.3382e-19	Tmed3	13.3544	1.4383e-35	Col6a1	9.67014	7.72666e-19	Dpysl3	9.10615	7.1439e-17	Smagp	16.6428	7.61253e-43	Set	9.4211	1.30338e-16	Gata6	10.2577	8.22e-18	Cx3cr1	14.8883	1.32589e-27	Jpt1	6.88502	8.13e-09	Rps2	6.06922	1.58923e-06	Rap2b	8.12375	2.40218e-11	Cited4	6.44343	1.26067e-06	Rpl34	4.90712	0.00098817
Fgfr1	9.58717	5.14991e-19	Pdpn	13.0748	1.0536e-33	Tubb6	9.6047	1.1687e-18	Apela	8.95121	2.67163e-16	Kctd1	16.5479	6.01672e-42	Ctnnb1	9.35265	1.54512e-16	Mdk	10.1769	5.24e-18	H2-D1	14.8598	6.32272e-30	Smad7	6.85929	1.96e-08	Septin7	6.04707	1.70048e-06	Shisa4	8.06481	1.44618e-10	Tmem160	6.4434	2.69413e-07	Cep41	4.89843	0.00128637
Reep5	9.55887	6.53305e-19	Rarres2	12.9748	2.47155e-33	Lrrc17	9.47691	3.6408e-18	Tmem100	8.93284	3.02627e-16	Epcam	16.5103	3.38162e-43	Hmgn1	9.13788	1.3735e-15	Tmsb4x	10.0955	3.9e-17	Pfn1	14.8256	7.56247e-33	Apela	6.81474	1.41e-08	Cycs	6.04183	1.73375e-06	Mpz	8.05021	4.35447e-10	Aldoa	6.42805	2.64231e-07	Ank1	4.88695	0.0023196
Csrp2	9.51956	9.25707e-19	Emilin1	12.9358	2.12813e-33	Col5a2	9.36472	9.75594e-18	Csrp2	8.92333	3.16675e-16	Cdh1	16.2404	2.61121e-40	Fras1	9.04291	9.64473e-15	Osr1	10.0424	3.86e-18	Cfl1	14.4111	5.6446e-31	Ddx5	6.80183	1.38e-08	Parm1	6.01762	3.76977e-06	Opcml	8.02599	1.36199e-10	Il13	6.40481	1.55837e-06	Pax7	4.81424	0.00292885
Casz1	9.46797	2.02023e-18	Rrbp1	12.8921	3.86226e-33	Ccdc80	9.20146	4.62655e-17	Pmp22	8.92328	3.20149e-16	Rab38	16.1964	2.18843e-41	Pkm	8.97945	2.53515e-15	Fn1	9.98785	4.59e-18	Ccl2	14.2715	2.04047e-26	Igfbp4	6.78235	1.41e-08	Tnfrsf21	6.00826	3.64916e-06	Sema3c	7.9884	5.09501e-11	Casp3	6.39445	5.35796e-07	Edn3	4.78665	0.00174809
Nr4a1	9.42457	2.12388e-18	Col5a1	12.801	7.51911e-33	Dap	9.2014	3.99182e-17	Irx3	8.91973	3.34198e-16	Paqr5	16.1453	8.2218e-39	Col18a1	8.96953	5.79246e-15	Trio	9.94427	6.85e-18	Tgfb1	14.2407	6.32272e-30	Hck	6.77299	3.59e-08	Cox7a2l	6.00636	2.37312e-06	Ppp1r18	7.93025	1.52636e-10	Creg1	6.38755	3.89795e-07	Clcn5	4.78639	0.00148624
Inhba	9.39812	3.38152e-18	Serpinh1	12.6789	2.77987e-31	Tpm1	9.18328	4.79632e-17	Sfrp5	8.80919	9.28764e-16	Limk2	16.1186	5.02975e-41	Rpl27a	8.9605	3.60928e-15	Meg3	9.92538	1.4e-16	Fermt3	14.1977	4.06235e-27	Sox18	6.76252	6.3e-08	Mest	6.00006	2.22e-06	Gpr17	7.88574	9.45978e-10	P2rx1	6.36131	1.81521e-06	Rpl17	4.78456	0.00139766
Ednra	9.32401	6.36797e-18	Cpe	12.6322	4.24565e-31	Slc1a3	9.13136	7.25337e-17	a	8.73205	1.48561e-15	Tmem79	16.0009	1.07153e-38	Dsp	8.93395	4.02867e-15	Zfhx3	9.84923	5.67e-17	Mt1	14.0793	3.75557e-31	S100a6	6.69443	2.18e-08	Ccdc3	5.91176	4.89376e-06	Gm12688	7.76107	1.67552e-09	Ucp2	6.3351	5.38915e-07	Nnat	4.7286	0.00161169
Nrp1	9.27668	7.54442e-18	Galnt16	12.5119	1.40374e-30	Adamts2	9.08066	1.08927e-16	Bcl11b	8.68542	2.14611e-15	Hras	15.6196	4.81102e-42	Tfap2a	8.92344	1.45753e-14	Cavin3	9.83606	1.57e-17	Lamp1	14.0316	5.02979e-31	Bok	6.6274	4.39e-08	Ebf2	5.89002	7.28637e-06	Ppp1r14c	7.7322	7.54022e-10	Car8	6.32638	2.06016e-06	Hsp90ab1	4.70543	0.00174809
Sema6d	9.21193	1.71893e-17	Dcn	12.4172	3.54263e-30	P4hb	9.05991	1.22704e-16	Lpar1	8.55218	6.16405e-15	Il17rc	15.6073	6.64602e-38	Eef1g	8.88635	7.03077e-15	Mmp2	9.82262	1.67e-17	Fau	13.987	1.4052e-30	6330403K07Rik	6.62282	3.38e-08	Egfl7	5.8551	8.07421e-06	Npr3	7.7239	1.18938e-09	Plgrkt	6.32278	5.22778e-07	Gm266	4.70208	0.00220515
Ppp1r14a	9.20918	1.73522e-17	Ank2	12.4063	1.05054e-30	Ssr1	9.03026	1.5854e-16	Thy1	8.4909	1.01152e-14	S100a11	15.3619	2.99863e-40	Lef1	8.7863	1.16877e-14	Sfrp2	9.81084	1.52e-17	Efhd2	13.8932	1.94828e-29	Fgfr1	6.6193	3.29e-08	Msn	5.81614	5.00606e-06	Luzp2	7.63042	3.01432e-09	Fcgr3	6.30784	1.09226e-06	Rack1	4.67893	0.0023196
Mrfap1	9.20128	1.42736e-17	Olfml3	12.3938	7.78646e-31	Pappa2	9.02772	1.76444e-16	Lmna	8.46789	1.28755e-14	Rab11a	15.352	1.39509e-41	Slc2a1	8.78495	1.71912e-14	Htra3	9.69754	1.18e-16	Tpd52	13.8778	1.65309e-28	Ptch2	6.60643	7.99e-08	Arpc1b	5.7848	6.10199e-06	Limch1	7.60303	1.12834e-09	Fyb	6.28377	1.44826e-06	Rapsn	4.67313	0.00341317
Runx3	9.17643	2.35119e-17	Syt13	12.3618	1.37581e-29	Srm	9.01932	1.69797e-16	P4ha2	8.45733	1.30104e-14	Notch1	15.1908	5.11336e-38	Rpl18a	8.77972	1.01583e-14	Flrt2	9.68672	9.97e-17	Hpgds	13.732	6.45151e-26	Glul	6.60229	4.39e-08	Cxcl1	5.72589	1.4761e-05	Hnrnpa1	7.53433	4.33508e-10	Rplp1	6.26908	6.72774e-07	Hspb1	4.63065	0.00220515
Selenow	9.14514	2.35119e-17	Osr2	12.3497	2.18745e-30	Col6a2	9.0103	1.89014e-16	Gm1673	8.45047	1.37032e-14	Esrp2	15.1189	1.01767e-35	Smoc2	8.77309	9.4987e-15	Plac8	9.66442	4.86e-16	Neat1	13.7301	7.27682e-29	Capg	6.55963	5.96e-08	Mfge8	5.70496	8.87555e-06	Insc	7.46609	5.40738e-09	Ier3	6.24599	1.23487e-06	Lsm6	4.61795	0.00226686
Cox6c	9.14394	2.28275e-17	Klf4	12.1979	7.18337e-30	Fn1	9.00206	1.92877e-16	Map1b	8.43671	1.51467e-14	Grhl3	14.9332	8.95152e-35	Wls	8.76362	1.04243e-14	Prelp	9.62993	6.56e-16	Vamp8	13.6478	9.9675e-30	Frzb	6.55779	1.43e-07	Nes	5.69393	9.63982e-06	Fbxo7	7.42235	3.28163e-09	Cox17	6.24506	5.92636e-07	Dctpp1	4.61439	0.0023196
Nrn1	9.13707	2.58515e-17	Jun	12.0529	2.78482e-29	Maged1	8.97757	2.4459e-16	Septin11	8.23753	7.19295e-14	Gsta4	14.8524	2.75012e-36	Rps6	8.72373	1.73424e-14	Postn	9.54584	1.02e-16	Ptpn6	13.4627	1.15431e-24	Nrxn2	6.55486	8.64e-08	Hsp90ab1	5.68613	9.31769e-06	Cnn3	7.37708	8.89995e-10	Il1rl1	6.23483	2.74184e-06	Hsp90aa1	4.57461	0.00254842
H2az1	9.09162	3.54975e-17	Laptm4a	12.0123	5.86324e-29	Twist2	8.91968	5.20776e-16	Anxa5	8.18643	1.054e-13	Sytl1	14.7936	1.49425e-34	Rps3a1	8.70341	1.6215e-14	Col5a1	9.52742	1.13e-16	Arrb2	13.435	6.83733e-26	Gm14964	6.55263	7.61e-08	Cd151	5.6633	1.18491e-05	Plekhb1	7.35475	9.92288e-09	Uqcrq	6.23251	6.58933e-07	Serbp1	4.57353	0.00308066
Ifitm2	9.04205	6.33374e-17	Crlf1	12.0083	8.30447e-28	Ssr2	8.74808	1.54099e-15	Dlk1	8.1848	1.784e-13	Zfp750	14.6446	8.5522e-34	Hoxa5	8.6005	1.70661e-13	Zyx	9.49569	1.64e-16	Fcrls	13.406	5.13547e-24	Chd3	6.53089	5.12e-08	Gng5	5.66012	1.28483e-05	Chd7	7.26339	5.18112e-09	Il2rg	6.20613	2.20201e-06	Rps23	4.56145	0.00306433
Anxa5	9.02695	6.05672e-17	Selenom	11.8714	2.00209e-28	Rian	8.71107	2.08818e-15	Inhba	8.1583	1.32504e-13	Ctsc	14.603	2.46124e-36	Car12	8.45575	2.79433e-13	Emilin2	9.4087	6.78e-16	Gnai2	13.3651	6.77504e-28	Grin2a	6.51113	1.93e-07	Sh2d3c	5.65283	2.09028e-05	Col20a1	7.20629	1.93583e-08	Rpl19	6.18044	7.93274e-07	Rps26	4.54101	0.00301854
Cxcl14	8.98644	9.33279e-17	Eln	11.7751	6.07173e-28	Lrrc59	8.69766	2.25766e-15	Cavin3	8.14486	1.37596e-13	Tmem238	14.5089	1.61733e-34	Slc7a5	8.42544	2.64906e-13	Col5a2	9.34963	5.01e-16	Rps11	13.3221	1.55708e-28	2700046A07Rik	6.51075	1.87e-07	Abcc9	5.62312	1.93321e-05	Pls3	7.16548	5.40738e-09	Ptpn7	6.16857	3.21281e-06	Tnni2	4.5384	0.00519668
Fzd10os	8.98451	9.916e-17	Timp2	11.695	1.11199e-27	Arf4	8.69475	2.43787e-15	Ifitm2	8.08646	2.25201e-13	Ndrg2	14.4025	9.91069e-34	Wnt7b	8.40771	7.24626e-13	St7	9.28901	3.63e-15	Trf	13.3168	4.60802e-24	Prdx2	6.46845	7.61e-08	Tmsb10	5.61527	1.65464e-05	Timp3	7.01931	8.8738e-09	Rexo2	6.16406	8.62609e-07	Hspd1	4.52509	0.00297683
Vstm4	8.91865	1.66774e-16	Kcne4	11.6738	3.60985e-27	Osr2	8.66934	2.89745e-15	Clmp	8.05456	2.63424e-13	Cyb5r3	14.3439	5.11513e-37	Prdx2	8.40385	1.49086e-13	Osr2	9.12088	2.82e-15	Anxa3	13.177	1.59987e-25	Nptx2	6.46424	1.74e-07	Cox5a	5.60414	1.32232e-05	Sdc3	7.01241	2.38753e-08	Tuba4a	6.14704	2.07034e-06	Igfbp2	4.50086	0.00315929
Pten	8.85268	2.75369e-16	Mfap2	11.6454	2.6072e-27	Thy1	8.63821	3.54196e-15	Spats2l	8.01577	3.5632e-13	Hacd2	14.2746	2.38474e-35	Rps11	8.39377	1.8217e-13	Cebpd	9.07669	8.44e-15	Rps29	13.1399	4.01509e-28	Gm35696	6.46243	2.18e-07	Cldn5	5.59641	3.06411e-05	Hsp90ab1	6.97286	9.92288e-09	Gpsm3	6.14302	1.69204e-06	Odc1	4.50082	0.00342021
Rpl13	8.84336	2.75549e-16	Ccnd3	11.6438	1.99332e-27	Fkbp10	8.53632	8.0396e-15	Lhfp	7.97082	4.91136e-13	Dgat2	14.2282	7.31646e-33	Aprt	8.34497	1.81915e-13	Jun	9.07011	2.82e-15	Snx3	13.1118	4.31273e-28	Fam181b	6.41595	1.87e-07	Emcn	5.58857	3.14064e-05	Hmga2	6.9602	8.64162e-09	Ndst2	6.07487	2.74184e-06	Cnn3	4.47293	0.00404405
Tmem150c	8.73384	9.39e-16	Cd34	11.5208	8.06504e-27	Il11ra1	8.51541	9.5412e-15	Nrp1	7.89978	8.14865e-13	Bspry	14.2013	3.48971e-32	Hmga2	8.2936	2.48344e-13	Col6a6	8.88665	8.1e-14	Lyn	13.1104	9.17858e-24	Egfl6	6.40897	9.74e-08	Arpc5	5.57932	1.48199e-05	Plekho1	6.95191	2.64013e-08	Tespa1	6.06983	5.30887e-06	Cavin2	4.46314	0.00380794
Grem2	8.70944	9.47586e-16	Tsc22d1	11.4059	2.14482e-26	Serf2	8.48891	1.22311e-14	Eid1	7.89252	8.64022e-13	Gcat	14.09	9.42035e-36	Nudt14	8.24886	4.77114e-13	Selenop	8.82621	1.58e-14	Psmb8	13.08	1.47223e-23	Igfbp3	6.40364	1.46e-07	Slc9a3r2	5.56607	1.81437e-05	Slitrk2	6.94923	5.22219e-08	Papss2	6.05055	3.26892e-06	Myl4	4.45293	0.00660571
Mme	8.62111	1.85796e-15	Peg3	11.3862	3.69263e-26	Fibin	8.48113	1.22311e-14	Tead2	7.88276	9.33708e-13	H2aj	13.9551	1.72785e-35	Acer2	8.19078	1.39017e-12	Nid1	8.75579	3.49e-14	Sat1	12.9852	2.16755e-26	Ppdpf	6.36003	1.23e-07	Trim47	5.55146	2.74299e-05	Cfl1	6.9223	1.06988e-08	Rhoh	6.04393	5.30887e-06	Rpl10a	4.4259	0.00466946
Tceal9	8.62104	1.7372e-15	Snhg18	11.3406	4.19611e-26	Pdia6	8.46159	1.43767e-14	Morf4l1	7.88128	9.6755e-13	Dsg1a	13.8598	6.05104e-31	Kif21a	8.16503	1.26333e-12	Thbs1	8.70234	4.5e-14	Hcls1	12.8081	9.82555e-23	Robo2	6.35011	1.61e-07	Gja4	5.55029	3.66626e-05	Cotl1	6.833	1.59219e-08	Lst1	6.04028	2.05991e-06	Rplp1	4.42586	0.00466946
Eif4ebp1	8.51135	3.95536e-15	Mn1	11.3377	8.09514e-26	Lpar1	8.42046	1.95702e-14	Ccn1	7.80607	1.60768e-12	Rnh1	13.7679	2.23265e-34	Hmgb1	8.15158	7.6445e-13	Plat	8.6942	9.02e-14	Pycard	12.7984	5.21595e-27	Twist2	6.34066	1.36e-07	Ecscr	5.54837	2.44825e-05	Marcks	6.83	1.9777e-08	Rps18	6.02827	1.55837e-06	Rragd	4.4171	0.00711152
Spats2l	8.50329	4.18438e-15	Pcolce	11.3162	5.24571e-26	Tuba1a	8.40523	2.53414e-14	Col7a1	7.78169	1.97723e-12	Lsr	13.6793	3.36897e-31	Lypd6b	8.12044	4.31916e-12	Ndn	8.64952	5.78e-14	Fcgrt	12.7178	1.40587e-25	Ism1	6.29363	3.42e-07	Vcl	5.54652	1.68363e-05	Phlda1	6.80655	2.04765e-08	Tgfb1	6.00778	2.40058e-06	Cox8a	4.38753	0.00478286
Tuba1a	8.49911	4.85206e-15	Ndn	11.2229	1.33317e-25	Nnmt	8.3702	3.54252e-14	Osr1	7.75941	2.21028e-12	Lad1	13.4975	6.40043e-30	Celsr1	8.08892	4.81047e-12	Igfbp6	8.56356	7.05e-13	Evi2a	12.716	8.68798e-23	Vim	6.28775	2.33e-07	Pecam1	5.54018	3.70968e-05	Slc35f1	6.78147	1.10711e-07	Sub1	5.99442	2.48648e-06	Rps18	4.37929	0.0056257
Tcf12	8.45609	6.03424e-15	Nfix	11.2165	1.62715e-25	Sec61g	8.35934	3.15682e-14	Irx5	7.73675	2.65282e-12	Serbp1	13.4082	5.8204e-33	Rpl6	7.88955	4.16214e-12	Ptgis	8.55089	3.95e-13	Tspo	12.669	1.79452e-25	Ntng1	6.26522	4.11e-07	Fermt2	5.50404	1.85723e-05	Itga4	6.77194	6.26179e-08	Lrrfip1	5.98838	2.40665e-06	Ttn	4.36915	0.00891755
Gene Set enrichment
cluster	Gene_set	Term	Overlap	Adjusted P-value	Genes
0	CUSTOM139737987695152	GOBP_PROTEOLYSIS	76/1435	0.178492	BEX3;PELI1;COL7A1;NEDD8;FBXL15;CCBE1;KCTD10;EIF3H;CAPNS1;FBLN1;CPXM2;CAMK2N1;ENO1;SVBP;PSMA4;PACSIN3;PTEN;HMGB1;GGH;PCBP2;PCSK6;SIAH2;LXN;PRDX3;CTSK;MMP11;APLP2;VCP;RCN3;CTSB;NOP53;ECSCR;GAS1;CTSL;MYC;RUNX1;ANXA2;SERPINH1;RPS27A;CDC26;CCN1;SMAD1;EIF3F;MMP16;PRICKLE1;NDFIP1;COL6A3;TRIM2;CBFA2T3;TTC3;RPS27L;CTSH;NGFR;AR;PEBP1;SERPINC1;CAPN2;SELENOS;RPL11;GSN;NKD2;HTRA1;RPS6KA3;HSP90AB1;PSMC5;MME;FB…
	CUSTOM139737987695152	GOMF_EXTRACELLULAR_MATRIX_STRUCTURAL_CONSTITUENT	20/135	9.18279e-06	COL7A1;FBLN1;SPARC;CTHRC1;HMCN1;COL8A1;AEBP1;COL3A1;CCN1;COL6A3;COL1A2;MFAP2;COL9A3;COL6A2;DCN;LUM;SRPX;COL1A1;COL6A1;BGN
	CUSTOM139737987695152	GO_EXTRACELLULAR_MATRIX	56/448	1.02086e-10	COL7A1;TGFBR3;CCBE1;LRRN1;FBLN1;SPARC;LGALS1;S100A10;ADAMTSL5;CTHRC1;HMCN1;FLRT3;ANXA5;PCSK6;S100A6;COL8A1;MMP11;AEBP1;TRIL;LMAN1;COL3A1;CTSB;CTSL;SDC2;SERPINH1;ANXA2;CCN4;HNRNPM;CCN1;VWC2;EGFL6;NAV2;MMP16;COL6A3;COL1A2;CTSH;LINGO1;MFAP2;SERPINC1;COL9A3;GREM1;LRIG3;ANXA6;COL6A2;DCN;LUM;SRPX;EFNA5;FREM1;TGFB1I1;COL1A1;TGM2;BGN;COL6A1;LRRC32;HTRA1
1	CUSTOM139736736205072	GOBP_PROTEOLYSIS	143/1435	0.651778	PAPPA2;FAP;THBS1;STUB1;XPNPEP1;HTRA3;RNF11;CD44;ADAMTS1;RCN3;KLHL22;GAS1;DNAJB9;NEDD4;MMP14;SFRP1;NDFIP1;MYRF;TTC3;LRP1;KLF4;WWTR1;BACE1;CPQ;UBE2W;GSN;USP29;MT3;BFAR;MTCH1;ADAM33;PGPEP1;TIMP1;CLEC3B;DNAJC10;ADAMTS8;ADAMTS19;MMP2;OGT;PRNP;ENY2;PCSK5;PPARG;SEC11A;XBP1;SFRP2;RNF144A;THSD4;FN1;CPA4;CTSL;UBAC2;ERLEC1;CCN1;CLU;GLG1;SNCA;EPHA7;SERPINF1;TFPI2;ADAMTS17;TGFBR1;SERPING1;SELENOS;SH3D19;RLIM;…
	CUSTOM139736736205072	GOMF_EXTRACELLULAR_MATRIX_STRUCTURAL_CONSTITUENT	69/135	6.51903e-33	COL24A1;MGP;EFEMP1;THBS2;THBS1;PRELP;SPARC;HSPG2;IGFBP7;COL5A2;COL11A1;EDIL3;PXDN;OGN;TNXB;AEBP1;FBN2;PCOLCE;LTBP2;LAMB1;ASPN;THSD4;NID2;COL3A1;FN1;MFAP5;COL14A1;FMOD;EFEMP2;COL12A1;FBLN2;SRPX2;COL5A3;POSTN;CCN1;MFAP4;EMILIN1;ABI3BP;COL9A2;COL16A1;TFPI2;COL1A2;LAMA4;MFAP2;COL27A1;VCAN;TNC;NID1;COL6A2;EMILIN2;DPT;DCN;COL4A4;LUM;LTBP1;SRPX;COL8A2;COL5A1;FBN1;ELN;FBLN5;COL1A1;COL6A6;THBS3;LAMC1;TGFB…
	CUSTOM139736736205072	GO_EXTRACELLULAR_MATRIX	156/448	7.17516e-46	EFEMP1;THBS1;LGALS1;WNT5A;CBLN4;CXCL12;ANGPTL4;ADAMTS1;LRRTM4;ASPN;NID2;COL14A1;CALR;MMP14;SFRP1;LOXL1;PTN;COL16A1;COL9A2;CSPG4;CD248;MFAP2;LAMA4;PTX3;BMPER;VCAN;NID1;COL6A2;COL8A2;CLEC3B;TIMP1;COL5A1;ADAMTS8;COL1A1;MATN2;CCDC80;ADAMTS19;THBS2;MMP2;LOXL2;SMOC2;ANGPT1;IGFBP7;LRRC15;TNXB;LTBP2;LMAN1;SFRP2;THSD4;COL3A1;FN1;FLRT2;EFEMP2;CTSL;COL5A3;ANGPTL1;POSTN;CCN1;CLU;LRRC3B;GLG1;CDH2;EMILIN1;HPSE…
2	CUSTOM139736735426432	GOBP_PROTEOLYSIS	82/1435	0.353023	PAPPA2;RECK;FAP;THBS1;STUB1;SVBP;ADAMTS1;RCN3;PLAUR;GAS1;CDC26;NEDD4;MMP14;SNX3;TRIM2;LRP1;WWTR1;LVRN;MTCH1;ADAM33;USP16;TIMP1;DNAJC10;UBA6;COP1;TGFB1I1;RARRES1;ENY2;PPARG;SFRP2;RNF144A;BIRC3;PCSK9;FN1;UGGT1;CCN1;GLI3;GLG1;SERPINF1;SELENOS;ANAPC5;SERPINE2;ELOB;DLC1;CLOCK;GPC3;CPXM2;CAPNS1;MAP1A;DAP;PCSK6;BCL10;PCOLCE;XDH;TIMP3;COPS4;COL6A3;TMED10;CTSH;DNAJC3;PEBP1;NTAN1;ASPH;TRABD2B;HSP90B1;PDIA3…
	CUSTOM139736735426432	GOMF_EXTRACELLULAR_MATRIX_STRUCTURAL_CONSTITUENT	41/135	5.77753e-20	COL24A1;COL4A1;EFEMP1;THBS2;THBS1;MFGE8;SPARC;CTHRC1;COL5A2;OGN;AEBP1;COL23A1;FBN2;PCOLCE;COL3A1;FN1;EFEMP2;COL12A1;CCN1;MFAP4;EMILIN1;COL6A3;ABI3BP;COL1A2;MFAP2;LAMA4;COL27A1;VCAN;COL6A2;DPT;DCN;LUM;SRPX;COL5A1;FBN1;ELN;COL1A1;TGFBI;COL6A1;BGN;MATN2
	CUSTOM139736735426432	GO_EXTRACELLULAR_MATRIX	88/448	4.59121e-26	EFEMP1;THBS1;LGALS1;WNT5A;CTHRC1;CXCL12;ANGPTL4;ADAMTS1;CALR;TGFB2;MMP14;LOXL1;PTN;CD248;MFAP2;LAMA4;PTX3;VCAN;COL6A2;NCAM1;TIMP1;COL5A1;TGFB1I1;COL1A1;MATN2;CCDC80;COL4A1;THBS2;MFGE8;LOXL2;SMOC2;ANXA5;LMAN1;SFRP2;COL3A1;FN1;EFEMP2;CCN1;GLG1;EMILIN1;SERPINF1;COLEC12;COL27A1;SERPINE2;DCN;LUM;SCARA3;ELN;P3H1;LOX;GPC3;COL24A1;MDK;S100A10;COL26A1;COL5A2;PCSK6;OGN;AEBP1;FBN2;PCOLCE;COL12A1;TIMP3;COL6A…
3	CUSTOM139736733262704	GOBP_PROTEOLYSIS	145/1435	0.910168	AKIRIN2;RECK;CCBE1;FBXL15;COPS8;STUB1;AURKB;CDC23;SVBP;HDAC2;ANP32B;LTBP4;MMP11;COMMD1;UBE2I;GAS1;SUMO1;FBXW2;SKP2;NEDD4;SMAD1;MMP16;BABAM1;COPS6;PTCH1;TRIM2;PTTG1;WWTR1;PSMC1;PIH1D1;PSMB7;AURKA;GSN;CCNA2;RAD23A;ARL6IP1;RPS6KA3;XPO1;CTNNB1;UFSP2;FAM111A;RARRES1;SUMO2;ROBO1;KCTD10;CCNB1;ENY2;ANAPC11;CDKN2D;PCBP2;ANAPC10;CDK2;LXN;DTL;RAF1;ESPL1;SPG7;RHBDL3;THSD4;CTSB;NRIP3;MCRS1;UBE2C;ANXA2;RUNX1;F…
	CUSTOM139736733262704	GOMF_EXTRACELLULAR_MATRIX_STRUCTURAL_CONSTITUENT	26/135	0.010819	COL7A1;SBSPON;LAMB2;FBLN1;SPARC;HMCN1;LTBP4;COL8A1;EMILIN3;AEBP1;FBN2;THSD4;COL3A1;CCN1;COL6A3;COL1A2;MFAP2;COL9A3;COL6A2;DCN;LUM;SRPX;FBLN5;COL1A1;COL6A1;BGN
	CUSTOM139736733262704	GO_EXTRACELLULAR_MATRIX	66/448	0.0155646	COL7A1;SBSPON;CCBE1;LRRN1;LAMB2;FBLN1;SPARC;LGALS1;ATRNL1;COL26A1;HMCN1;PCSK6;ANXA5;FLRT3;LTBP4;EMILIN3;LRIG1;S100A6;COL8A1;HDGF;MMP11;AEBP1;FBN2;TRIL;NTN1;THSD4;FGFR2;COL3A1;CTSB;SDC2;SERPINH1;ANXA2;CCN4;HNRNPM;CCN1;VWC2;EGFL6;NAV2;MMP16;COL6A3;COL1A2;CTSH;COLEC12;LINGO1;NTN3;MFAP2;SERPINC1;COL9A3;WNT11;CASK;GREM1;EMID1;COL6A2;NCAM1;TGFB1;DCN;LUM;SRPX;EFNA5;FREM1;FBLN5;COL1A1;SMOC1;BGN;COL6A1;HT…
4	CUSTOM139736731546080	GOBP_PROTEOLYSIS	219/1435	0.0877912	F3;CDC34;PGK1;SHMT2;CASP14;YOD1;ZNRF3;RNF114;AURKB;GIPC1;SPCS2;CEBPA;CSNK1A1;CAPNS2;CTSC;RAD23B;CTSD;FBXO3;CLDN4;UBE2I;DESI1;PTPN3;DPP4;CHMP4C;CAPN1;ACER2;UBE2G1;DAPK1;CAPN5;SMAD1;SENP7;PSMD7;NEMF;POLB;ZC3H12A;KLF4;USP14;LDLRAD3;TMPRSS13;AURKA;PERP;ATP6AP2;SERPINB2;ATXN3;ENDOU;FADD;ARL6IP1;PYCARD;KLK10;RPL23;DPP3;ERMP1;SCRN2;JMJD7;RHBDF2;UBXN2A;MINDY1;OTUB1;PSEN1;USP15;ASPRV1;THOP1;CCNB1;HSPE1;ER…
	CUSTOM139736731546080	GOMF_EXTRACELLULAR_MATRIX_STRUCTURAL_CONSTITUENT	3/135	0.999999	FRAS1;COL18A1;TUFT1
	CUSTOM139736731546080	GO_EXTRACELLULAR_MATRIX	30/448	0.999999	F3;ANXA7;SERPINB8;MEGF9;ANXA1;CTSC;CTSD;HDGF;KRT1;BCAM;PKM;LGALS3;HRNR;COL18A1;ANXA2;CLU;SERPINB12;HSD17B12;WNT4;PSAP;RTN4RL1;GPLD1;DGCR6;CST3;S100A9;LAD1;ANXA8;FLRT1;CSTB;FRAS1
5	CUSTOM139736733227600	GOBP_PROTEOLYSIS	120/1435	0.936868	PGK1;SHMT2;ZNRF3;RNF114;AURKB;UBE2N;ANP32B;CSNK1A1;SORL1;GAPDH;CLDN4;UBE2I;IMMP2L;ACER2;SUMO1;UBE2G1;PTCH1;GPX1;TNIP1;AURKA;PERP;ENDOU;ARL6IP1;YY1;PRSS22;RPL23;CTNNB1;WNT3A;SUMO2;ASPRV1;CCNB1;HSPE1;OGT;PSME3;ENO1;PSMA6;HDAC6;UQCRC2;UBE2V2;PITHD1;PSMA1;UBE2C;METAP2;HSPD1;PCSK2;GATA3;UBA52;SH3RF1;RPL11;ACTL6A;RPS3;GRAMD4;LCK;VPS36;SMARCC1;TOM1L1;CDK1;SERPINB5;NDFIP2;CD2AP;USP1;DIABLO;PBK;UHRF1;IGBP…
	CUSTOM139736733227600	GOMF_EXTRACELLULAR_MATRIX_STRUCTURAL_CONSTITUENT	10/135	0.936868	LAMC2;COL17A1;NPNT;AGRN;LAMA5;LAMB3;COL18A1;COL4A5;LAMA3;FRAS1
	CUSTOM139736733227600	GO_EXTRACELLULAR_MATRIX	33/448	0.936868	LAMC2;ANXA4;LAMA5;SMOC2;BMP7;LAMA3;ANXA1;HDGF;COL17A1;SHH;PKM;BCAM;DST;FGFR2;COL18A1;WNT7A;HNRNPM;WNT4;ADAMTSL1;ICAM1;NPNT;AGRN;ITGA6;WNT6;COL4A5;CD151;LAD1;FREM2;PTPRZ1;WNT3;LAMB3;VWA2;FRAS1
6	CUSTOM139736731189808	GOBP_PROTEOLYSIS	80/1435	0.0653877	RECK;THBS1;XPNPEP1;HTRA3;PRSS23;CD44;ADAMTS1;RCN3;DPP4;SFRP1;MYRF;LRP1;KLF4;ANPEP;GSN;MTCH1;ADAM33;CLEC3B;TIMP1;TGFB1I1;ADAMTSL5;ADAMTS19;MMP2;PCSK5;PPARG;PI16;XBP1;SFRP2;THSD4;FN1;BCAP31;ANXA2;CCN1;CLU;GLG1;SERPINF1;ITIH5;DAB2;SPOCK3;SERPING1;SELENOS;SH3D19;NUPR1;KCTD17;LGALS9;GPC3;ADAM23;AKT1;CAPNS1;DAP;PLAT;MAPK12;PCOLCE;TMEM59;ADAM12;SCPEP1;SQSTM1;SPSB1;XPNPEP2;ADAMTS5;FYN;SDCBP;PI15;NPEPL1;H…
	CUSTOM139736731189808	GOMF_EXTRACELLULAR_MATRIX_STRUCTURAL_CONSTITUENT	43/135	2.61487e-24	EFEMP1;THBS1;PRELP;SPARC;HSPG2;HMCN1;COL5A2;COL11A1;EDIL3;PXDN;OGN;ZP3;FBN2;PCOLCE;THSD4;NID2;COL3A1;FN1;MFAP5;COL14A1;FMOD;EFEMP2;FBLN2;SRPX2;COL5A3;POSTN;CCN1;ABI3BP;COL16A1;COL1A2;TINAGL1;COL27A1;COL6A5;NID1;DPT;DCN;SRPX;COL5A1;FBN1;COL1A1;COL6A6;THBS3;EMILIN2
	CUSTOM139736731189808	GO_EXTRACELLULAR_MATRIX	94/448	2.35815e-35	EFEMP1;THBS1;LGALS1;S100A4;ADAMTS1;NID2;COL14A1;SFRP1;LOXL1;PTN;COL16A1;CD248;PTX3;NID1;CLEC3B;TIMP1;TNFRSF11B;COL5A1;TGFB1I1;COL1A1;ADAMTSL5;ADAMTS19;SEMA3B;MMP2;SMOC2;HMCN1;S100A6;SFRP2;THSD4;COL3A1;FN1;FLRT2;EFEMP2;COL5A3;ANXA2;POSTN;CCN1;CLU;GLG1;HPSE;SERPINF1;ITIH5;COLEC12;VASN;SERPING1;COL27A1;COL6A5;SPON2;DCN;CDON;SCARA3;THBS3;P3H1;LOX;LGALS9;GPC3;TMEFF2;MDK;S100A10;HSPG2;BMP7;COL5A2;EDIL3…
7	CUSTOM139736733248240	GOBP_PROTEOLYSIS	146/1435	0.252984	CDC34;LAPTM5;ARRB1;CASP1;RNF130;TNFRSF1B;HFE;CBL;CYLD;GIPC1;CTSA;BCL2L11;CTSC;CTSD;GAPDH;AIM2;ARL6IP5;PSMB9;TREM2;NLRC4;RNF213;SYK;CTSF;LAMTOR5;ARRB2;CFLAR;PRTN3;LYN;SNX3;GPX1;ACTB;HP;VSIR;PRKACB;ATP6AP2;CHMP4B;ATXN3;ARL6IP1;PYCARD;RIPK1;USP24;CTSO;ISG15;SNX9;GNA12;FAM111A;CELA1;APEH;CTSZ;UBC;APOE;PSME1;WDR81;UBA7;BST2;TRIM25;TRIB1;CTSB;RUNX1;PSMB8;DPP7;DAB2;CASP4;MINDY2;UBA52;CLN3;RACK1;TGFB1;CL…
	CUSTOM139736733248240	GOMF_EXTRACELLULAR_MATRIX_STRUCTURAL_CONSTITUENT	1/135	0.999998	TGFBI
	CUSTOM139736733248240	GO_EXTRACELLULAR_MATRIX	29/448	0.999998	CTSZ;C1QA;APOE;SERPINB8;C1QB;CTSC;CTSD;LGALS3BP;LGALS3;CTSS;CFP;CTSB;PF4;CTSF;C1QC;PRTN3;EGFL7;PSAP;CD180;CTSH;COLEC12;ITGA6;ANG;CST3;TGFB1;F13A1;TGFBI;CSTB;LGALS9
8	CUSTOM139736733597200	GOBP_PROTEOLYSIS	42/1435	0.429361	PELI1;COL7A1;EIF3H;CSNK1A1;PCBP2;CD44;LXN;SMAD7;ADAMTS18;RPS7;TMEM59;NOP53;GABARAPL2;PLK2;ADAMTS12;EIF3F;MMP14;SPON1;COL6A3;PTCH1;CSNK1E;ITIH5;UBB;KLF4;WWTR1;TSG101;NGFR;GRIN2A;FYN;RPL11;REST;BOK;TRIB2;SDCBP;SOX2;AOPEP;CTNNB1;RPS3;USP3;PSMC6;CASP6;TRIM9
	CUSTOM139736733597200	GOMF_EXTRACELLULAR_MATRIX_STRUCTURAL_CONSTITUENT	12/135	0.000672709	COL23A1;SPON1;COL4A1;COL6A3;COL7A1;LTBP1;FBLN2;LAMA2;COL6A1;NID1;COL4A2;COL6A2
	CUSTOM139736733597200	GO_EXTRACELLULAR_MATRIX	35/448	1.6887e-07	LRRN3;COL7A1;COL4A1;LRRN1;LOXL2;LGALS1;COL26A1;LAMA2;BMP7;S100A6;FGF10;COL23A1;TMEFF1;ADAMTS18;HAPLN3;FLRT2;FBLN2;CCN4;ADAMTS12;COL4A2;NDNF;NTNG1;EGFL6;MMP14;SPON1;COL6A3;NDP;ITIH5;APLP1;NID1;COL6A2;LTBP1;FREM1;SMOC1;COL6A1
9	CUSTOM139736733246800	GOBP_PROTEOLYSIS	38/1435	0.673517	HSPE1;PRSS23;UCHL1;BST2;GAPDH;PTK2;BAX;TOMM20;EFNA1;ECSCR;F2R;PLK2;ADAM19;ADRA2A;METAP2;CPA1;TIMP3;HSPD1;CBFA2T3;TNFAIP1;USP14;ZNRF1;VTN;AQP1;RACK1;MICAL1;BOK;SERPINE2;TRIB2;HSP90AB1;MYH9;TIMP1;RPS3;UACA;KCTD17;CRYAB;CYCS;CAV1
	CUSTOM139736733246800	GOMF_EXTRACELLULAR_MATRIX_STRUCTURAL_CONSTITUENT	10/135	0.00715794	COL4A1;ASPN;MFGE8;MMRN2;COL18A1;TINAGL1;IGFBP7;VTN;LAMC1;COL4A2
	CUSTOM139736733246800	GO_EXTRACELLULAR_MATRIX	23/448	0.00715794	COL4A1;MFGE8;ANGPT1;IGFBP7;ANXA1;SPARCL1;ASPN;MMRN2;COL18A1;TGFB2;ADAM19;COL4A2;CDH2;TIMP3;EGFL7;ITGA6;CSPG4;TINAGL1;VTN;SERPINE2;CD151;TIMP1;LAMC1
10	CUSTOM139736733463568	GOBP_PROTEOLYSIS	41/1435	0.733642	ADAM23;CYFIP2;MAP1A;PRSS12;PRSS23;UCHL1;TRIM13;CSNK1A1;CTSC;RHBDF1;EPOP;JOSD2;MMP15;ADAM19;NEDD4;ADAMTSL1;NDFIP1;TIMP3;SPON1;ADAMTS5;LDLRAD3;UBA52;NGFR;MBP;SERPINE2;DHH;HSP90AB1;SOX2;FBXO7;RELN;AOPEP;CTNNB1;CTSO;ASRGL1;RPS3;HIP1;HSPBP1;KLK8;CRYAB;YWHAE;SUMO2
	CUSTOM139736733463568	GOMF_EXTRACELLULAR_MATRIX_STRUCTURAL_CONSTITUENT	13/135	0.000435357	SPON1;LAMB1;CHADL;SPARC;NID2;LAMA4;HSPG2;COL18A1;VWA1;IGFBP7;VCAN;POSTN;COL4A2
	CUSTOM139736733463568	GO_EXTRACELLULAR_MATRIX	35/448	1.56118e-06	SEMA3B;SPARC;HSPG2;CLEC14A;IGFBP7;MEGF9;CTSC;GPC1;LAMB1;L1CAM;DST;NID2;COL18A1;MMP15;POSTN;ADAM19;COL4A2;SDC3;CDH2;ADAMTSL1;TIMP3;SPON1;COL20A1;ADAMTS5;ITGA6;VWA1;LAMA4;VCAN;SERPINE2;CD151;OLFML2A;PTPRZ1;EGFLAM;RELN;CHADL
11	CUSTOM139736731214944	GOBP_PROTEOLYSIS	58/1435	0.414059	CDC34;LAPTM5;CPA3;RNF130;CYFIP2;APOE;ENO1;TAF10;HERPUD1;PLGRKT;CST7;CDK2;LXN;CTSC;EDEM3;CTSD;GAPDH;UBE2A;TNFAIP3;BAX;TOMM20;SPCS3;NFKBIA;PSMB8;ATP13A2;RBCK1;UCHL3;CASP3;MALT1;GPX1;P2RX1;CBFA2T3;RPS6KA1;SDF2L1;TPSB2;BACE2;UBA52;SEC11C;CPB1;PSEN2;TPP1;RACK1;USP50;ARL6IP1;TNF;TGFB1;CMA1;ECM1;FURIN;SDCBP;TPSG1;RPS3;ARRDC1;KLK8;FAM111A;SRGN;LGALS9;CELA1
	CUSTOM139736731214944	GOMF_EXTRACELLULAR_MATRIX_STRUCTURAL_CONSTITUENT	1/135	0.992048	ECM1
	CUSTOM139736731214944	GO_EXTRACELLULAR_MATRIX	11/448	0.992048	CPA3;EGFL7;TGFB1;CMA1;ECM1;APOE;TPSB2;EMID1;CTSC;LGALS9;CTSD
12	CUSTOM139736731213904	GOBP_PROTEOLYSIS	20/1435	0.900612	CCNB1;HSPE1;PSMA4;ENO1;HDAC2;ANP32B;FGFR4;PMPCB;UBE2C;RPS27A;HSPD1;PSMD6;BIN1;LTA4H;RACK1;CCNA2;HSP90AB1;AOPEP;CRYAB;CYCS
	CUSTOM139736731213904	GO_EXTRACELLULAR_MATRIX	1/448	0.997751	TGFB2
MMP expression
Cluster	0	1	2	3	4	5	6	7	8	9	10	11	12
Mmp2	-0.134267	0.258392	-0.196163	0.054503	0.229051	-0.388409	1.15127	-0.561605	0.0587139	-0.35325	0.177882	-0.548334	-0.464896
Mmp3	0.00714909	-0.0436269	0.176169	-0.0463714	-0.0566584	-0.00387108	-0.0683893	-0.0634457	-0.0713339	-0.0584071	-0.0609953	-0.0570121	-0.052582
Mmp8	0.0863026	-0.0455275	-0.0433988	0.000128551	-0.0367995	0.0121477	-0.0469524	0.195511	-0.0481391	-0.0392436	-0.0409726	-0.0392466	-0.0353836
Mmp9	-0.0611399	0.0604466	-0.0439719	-0.0830522	-0.0724353	0.267334	-0.0611401	0.498635	-0.0578908	0.139454	-0.0683869	-0.0727456	-0.0770024
Mmp11	0.303457	-0.0212452	-0.0372763	0.262181	-0.431615	-0.0524914	-0.273297	-0.462087	-0.0267867	-0.086761	-0.365824	-0.369163	-0.339529
Mmp14	0.0109803	0.231332	0.143752	0.187697	-0.684989	-0.214215	0.015473	-0.870037	0.616222	-0.0162625	-0.203154	-0.688404	-0.262592
Mmp15	-0.0977833	-0.127215	-0.132181	-0.0980415	0.059465	-0.133711	-0.123541	-0.0924595	0.198616	0.705429	2.2638	0.133123	-0.101664
Mmp16	0.317087	-0.184472	-0.169812	0.27254	-0.314972	-0.260635	-0.0987511	-0.337488	0.420836	-0.196897	0.33556	-0.240515	-0.24958
Mmp17	-0.0993055	0.0932208	-0.0258714	-0.0173874	-0.116623	-0.104596	0.0899084	-0.0503542	0.268782	-0.0755174	0.659662	-0.0705933	-0.130614
Mmp19	-0.00717826	-0.0345752	0.0955018	0.0138223	-0.134832	-0.133262	-0.0945333	0.226704	0.250784	-0.141477	-0.145959	0.0924	-0.131478
Mmp23	-0.146726	0.0827233	0.192775	0.142323	-0.351769	-0.32676	1.14714	-0.404844	-0.185668	-0.304549	-0.201265	-0.395493	-0.367948
Mmp25	0.0332844	-0.0349593	-0.0365916	0.0184214	-0.0367106	-0.0401118	-0.0343225	-0.0372252	0.25325	0.135304	-0.036181	-0.0384418	-0.0393194
Mmp27	0.103065	-0.0727525	0.0397352	0.0531653	-0.054774	-0.0846591	-0.0156418	-0.0843285	-0.0860861	-0.0855388	-0.0856819	-0.0848607	-0.0851966
Mmp28	-0.0377636	0.0183776	-0.0322882	-0.0204129	-0.0343369	-0.0208949	-0.0400992	-0.0291418	-0.0467046	0.584204	0.213433	-0.0264002	-0.0243334
