# Supplementary material for: Mechanical forces across compartments coordinate cell shape and fate transitions to generate tissue architecture
Source: Nat Cell Biol. 2024 Feb 1;26(2):207–18. doi: 10.1038/s41556-023-01332-4 (PMC10866703; doi:10.1038/s41556-023-01332-4)
Supplement: Supplementary file 13 — One combined file containing all statistical source data with named tabs for each figure/extended data figure item. [file 41556_2023_1332_MOESM13_ESM.xlsx]

## Sheet: Fig. 1
Fig.1c								Fig.1d											Fig.1e				Fig.1g
apical placode	basal placode	Heigth placode	apical epidermis	basal epidermis	height epidermis			E13.5			E14.5			E15.5					E13.5	E14.5	E15.5		Cell Volume (um3)
4.612	4.63	4.811	4.947	4.942	4.941			apical	basal	Heigth	apical	basal	Heigth	apical	basal	Heigth			1.05916	0.939259	1.35044		Placode	Epidermis
4.285	5.523	6.149	5.475	4.794	5.23			4.612	4.63	4.811	4.729	5.765	5.579	3.248	2.761	12.826			1.08852	0.920422	1.64819		51.965	331.089
6.36	5.894	5.849	4.859	3.212	4.368			4.285	5.523	6.149	3.048	2.439	7.249	3.315	4.276	12.583			1.04203	1.05484	1.50644		37.6064	316.897
4.859	4.942	4.035	5.106	5.375	4.974			6.36	5.894	5.849	4.556	3.638	6.263	3.49	3.831	11.412			0.963011	0.982674	1.51302		453.586	313.973
3.802	2.883	6.324	4.777	4.861	5.966			4.859	4.942	4.035	2.557	2.737	5.138	4.295	4.935	12.998			1.0334	1.29903	1.6095		276.238	189.899
2.8	4.203	5.355	3.895	3.96	5.875			3.802	2.883	6.324	3.376	2.801	5.95	2.432	5.753	13.538			1.26687	0.873756	1.30834		293.644	403.484
8.647	5.6	5.765	5.533	5.638	5.353			2.8	4.203	5.355	2.778	2.656	5.683	2.141	6.833	13.646			1.0334	1.34739	0.927132		405.459	318.92
4.055	5.868	5.51	4.321	5.609	5.518			8.647	5.6	5.765	4.74	3.913	6.176	3.555	5.116	11.694			1.26687	1.05672	2.18449		527.558	337.68
5.056	4.615	5.353	5.311	5.281	4.72			4.055	5.868	5.51	3.101	3.892	6.255	4.051	3.734	8.717			1.08148	1.0524	1.43026		624.77	127.634
5.078	5.567	4.697	4.121	5.6	6.324			5.056	4.615	5.353	2.998	2.64	5.517	3.494	4.48	10.781			1.14631	1.08433	1.93761		630.937	189.315
4.729	4.779	6.19	4.861	5.281	6.079			5.078	5.567	4.697	4.402	4.529	5.711	4.038	5.679	12.847			1.18938	0.8911	1.97041		912.969	404.982
3.96	4.548	4.454	4.251	4.695	5.116			4.729	4.779	6.19	3.296	3.439	9.323	3.548	7.013	10.726			0.923435	1.19028	1.61839		240.882	164.541
7.592	5.172	7.882	6.757	6.755	6.843			3.96	4.548	4.454	3.152	2.656	10.791	3.701	5.536	9.949			1.09841	1.44498	1.71837		141.184	423.585
5.172	7.411	6.267	5.438	5.868	7.687			7.592	5.172	7.882	3.156	3.221	9.599	3.759	4.719	10.506							288.133	565.818
7.852	8.571	8.085	5.122	5.77	4.944			5.172	7.411	6.267	4.532	3.995	9.319	3.612	4.913	12.135							399.892	182.281
7.457	3.956	7.314	3.483	4.229	6.173			7.852	8.571	8.085	2.635	2.965	7.785	4.311	6.226	10.995							455.311	624.206
6.267	6.761	7.293	6.263	5.697	5.73			7.457	3.956	7.314	2.477	3.624	6.622	3.198	4.719	6.67							532.261	383.647
6.094	6.261	7.906	5.802	6.336	10.239			6.267	6.761	7.293	2.8	3.632	7.809	3.315	3.759	10.02							403.531	226.185
7.804	8.242	9.096	4.821	4.847	7.948			6.094	6.261	7.906	3.638	4.136	7.099	3.953	3.31	9.667							179.19	608.291
5.445	7.397	8.237	6.423	7.411	8.131			7.804	8.242	9.096	3.474	3.147	10.957	1.841	4.941	10.276							96.5125	348.13
8.097	8.077	9.308	6.432	6.293	9.723			5.445	7.397	8.237	3.881	3.376	11.076	2.358	3.294	11.048							272.648	570.599
5.438	3.956	7.254	5.13	5.793	9.561			8.097	8.077	9.308	2.585	2.843	11.131	1.976	4.285	11.407							172.939	202.216
5.2	5.475	8.593	4.877	6.235	8.271			5.438	3.956	7.254	4.952	5.106	10.573	2.8	4.285	13.554							778.963	358.619
5.13	7.249	6.761	5.938	7.757	6.432			5.2	5.475	8.593	4.051	2.388	10.267	4.121	6.011	10.276							431.711	492.073
5.108	8.566	7.804	9.411	10.381	10.751			5.13	7.249	6.761	4.854	3.623	8.666	2.805	3.966	8.043							374.772	334.474
6.096	6.313	6.596	4.285	5.609	8.072			5.108	8.566	7.804	2.411	3.36	6.379	4.944	6.925	10.343							373.175	263.522
6.988	8.077	6.278	5.524	5.913	6.336			6.096	6.313	6.596	2.24	4.395	4.955	3.802	6.406	7.501							391.752	364.774
6.606	6.442	6.129	6.771	7.175	5.837			6.988	8.077	6.278	2.993	3.698	6.662	2.8	3.657	10.781							609.971	411.452
8.932	9.072	7.79	8.07	10.381	4.459			6.606	6.442	6.129	3.788	3.714	7.175	3.877	3.98	12.206							430.294	324.525
7.036	5.273	5.913	8.731	9.058	4.952			8.932	9.072	7.79	4.955	5.774	7.135	3.563	3.984	12.686							225.793	94.856
4.788	7.592	7.428	6.771	6.278	6.364			7.036	5.273	5.913	3.956	3.845	7.254	2.681	4.779	8.785							101.714	273.236
3.49	4.234	5.913	6.103	5.847	6.094			4.788	7.592	7.428	3.463	3.953	7.074	5.823	3.555	11.571							574.063	324.167
3.623	5.106	5.311	4.893	4.821	6.094			3.49	4.234	5.913	3.877	4.623	8.932	5.536	2.983	11.887							342.72	318.662
3.828	4.612	5.704	4.302	3.216	4.697			3.623	5.106	5.311	3.147	3.129	7.399	2.004	2.918	12.135							509.699	466.366
5.638	6.221	4.118	2.901	4.45	5.302			3.828	4.612	5.704	3.627	2.969	7.413	3.298	3.638	13.506							640.22	301.714
5.629	4.508	5.995	4.555	5.814	5.774			5.638	6.221	4.118	2.819	3.395	7.948	2.083	6.58	9.06							467.142	386.851
5.849	5.024	6.683	2.819	4.541	5.204			5.629	4.508	5.995	4.121	3.96	8.49	2.932	5.475	9.268							585.919	380.102
4.036	6.181	7.333	3.96	5.943	6.488			5.849	5.024	6.683	3.31	3.96	8.9	2.193	2.492	8.367							337.049	483.437
5.395	6.816	5.193	4.136	5.786	5.093			4.036	6.181	7.333	5.108	4.716	9.394	1.38	3.471	15.219							281.552	321.843
5.593	6.173	6.255	4.216	4.147	6.836			5.395	6.816	5.193	2.876	4.295	8.754	3.36	7.542	11.95							882.284	198.028
6.302	4.74	5.029	5.311	5.034	5.765			5.593	6.173	6.255	5.108	4.285	10.865	2.371	3.55	11.377							946.155	224.647
4.948	4.671	7.595	4.618	5.95	3.87			6.302	4.74	5.029	3.168	3.463	8.579	2.319	6.935	9.223							727.407	246.617
8.121	7.68	5.416	4.541	3.957	4.454			4.948	4.671	7.595	4.522	4.944	9.48	2.064	2.834	10.154							49.6008	333.056
5.975	6.285	5.605	4.996	7.285	3.96			8.121	7.68	5.416	4.011	2.918	8.768	6.099	2.019	11.401							321.565	118.004
3.31	5.812	4.365	4.459	5.93	4.011			5.975	6.285	5.605	4.779	4.074	9.028	4.953	4.752	10.075							356.116	105.656
4.197	4.897	4.928	6.161	7.548	6.558			3.31	5.812	4.365	3.391	2.358	8.754	3.828	7.592	13.423							275.966	464.375
4.475	5.605	4.136	5.767	6.336	5.524			4.197	4.897	4.928	2.64	4.121	9.236	2.074	7.952	12.043							461.282	277.177
5.656	4.594	4.384	5.547	6.129	4.055			4.475	5.605	4.136	4.495	5.039	10.371	3.739	5.602	11.635							302.495	717.82
4.985	5.793	4.714	3.303	3.87	5.362			5.656	4.594	4.384	2.656	4.074	9.365	4.754	4.74	14.815							451.621	444.262
7.231	5.532	8.671	4.609	4.696	6.3			4.985	5.793	4.714	2.983	3.627	8.579	4.612	6.343	14.323							799.902	496.202
6.564	5.772	7.012	5.303	6.378	5.777						3.859	3.915	10.282	2.635	2.811	10.317							415.224	311.584
5.096	5.782	7.83	3.489	3.797	5.192						3.037	4.285	8.789	3.021	5.995	11.54							267.178	301.728
5.073	4.816	6.027									2.432	3.597	7.578	1.851	5.377	8.472							457.813	513.063
4.262	4.57	6.708												1.896	4.944	8.907							351.939	336.561
4.725	5.552	6.802												3.101	3.995	10.002							312.554	264.755
5.296	4.2	5.817												3.125	4.952	8.53							338.33	264.822
4.792	5.95	6.089												1.774	1.622	11.832							443.938	498.724
														2.111	3.282	10.808							253.321	341.013
														1.665	5.013	9.553							735.177	296.522
														2.585	2.656	10.147							316.63	468.638
														2.064	5.931	9.378							456.774	476.623
														4.788	5.51	8.242							365.606	326.437
														3.244	4.985	9.466							293.121	454.817
														4.141	5.315	9.458							22.5671	206.863
														2.719	4.751	8.109							393.927	542.896
																							638.95	506.105
																							549.406	565.147
																							309.842	329.147
																							510.208	259.42
																							254.181	642.509
																							343.248	547.343
																							181.767	608.922
																							346.559	568.829
																							497.773	395.798
																							161.279	436.332
																							450.198	423.617
																							506.086	386.433
																							157.554	449.078
																							630.881	201.938
																							302.964	189.124
																							296.041	398.466
																							455.859	107.497
																							481.659	125.042
																							706.158	477.84
																							464.46	404.853
																							512.629	364.941
																							790.408	353.328
																							302.249	480.618
																							567.01	500.559
																							163.786	464.578
																							582.414	350.511
																							556.137	352.979
																							424.658	235.716
																							1006.01	429.44
																							387.757	585.693
																							364.321	422.668
																							663.742	308.421
																							299.853	457.783
																							321.046	416.706
																							360.468	599.927
																							494.73	288.404
																							410.351	326.822
																							506.567	85.1565
																							397.874	393.019
																							424.382	280.255
																							66.2253	135.847
																							636.292	361.646
																							709.088	266.625
																							363.161	383.128
																							479.401	393.046
																							499.197	275.767
																							747.681	344.227
																							597.887	337.26
																							524.614	359.423
																							686.025	274.671
																							448.209	605.022
																							404.697	333.535
																							400.415	457.715
																							553.885	396.228
																							458.427	406.612
																							1035.03	389.124
																							705.597	476.426
																							232.673	517.749
																							262.394	460.642
																							89.6271	305.038
																							452.195	673.795
																							452.652	157.045
																							410.367	346.298
																							579.371	505.481
																							922.911	377.587
																							662.06	484.535
																							623.836	571.685
																							629.446	451.086
																							551.101	310.712
																							304.538	439.855
																							346.991	464.582
																							261.349	97.9527
																							430.706	384.256
																							51.2506	387.804
																							772.402	431.406
																							59.5067	427.239
																							327.001	554.862
																							62.0677	124.244
																							572.087	458.51
																							605.333	213.094
																							498.554	425.606
																							620.116	480.091
																							467.418	296.421
																							430.327	260.515
																							291.818	66.2825
																								358.202
																							280.765	425.555
																							555.137	244.779
																							275.423	99.1144
																							543.237	377.171
																							529.109	566.073
																							730.601	364.755
																							882.837	233.328
																							668.809	579.904
																							660.987	377.891
																							771.696	337.444
																							442.116	371.789
																							757.575	595.859
																							443.565	307.067
																							346.679
																							229.276
																							774.338	913.84
																							271.901	780.555
																							865.373	513.131
																							612.491	1152.29
																							879.027	255.467
																							686.079	808.807
																							229.261	1105.59
																							468.735	1076
																							820.49	360.922
																							522.042	275.648
																							588.817	600.328
																							821.69	611.572
																							892.457	1088.32
																							647.465	581.233
																							122.134	703.6
																							754.873	790.398
																							874.559	609.789
																							516.411	712.487
																							133.674	34.506
																							356.586	525.421
																							453.051	958.565
																							791.612	587.969
																							656.95	1134.84
																							875.759	418.145
																							824.122	668.434
																							683.457	458.318
																							561.276	582.655
																							292.747	529.512
																							561.412	827.827
																							643.584	868.2
																							493.183	731.228
																							544.297	736.063
																							700.233	377.254
																							807.983	642.625
																							448.614	465.766
																								520.94
																								823.155
																							225.785	825.699
																							556.509	572.66
																							510.966	1142.04
																							1001.88	873.62
																							124.26	209.88
																							432.659	601.067
																							577.47	562.928
																							427.417	721.963
																							609.577	1010.35
																							427.155	1167.33
																							374.556	818.995
																							69.7559	745.125
																							147.613	402.334
																							528.081	507.326
																							867.444	565.917
																							427.79	203.788
																							517.8	423.915
																							754.945	860.915
																							192.335	754.781
																							384.253	548.543
																							468.119	602.576
																							375.839	528.317
																							1482.95	829.141
																							602.107	740.61
																							422.682	733.941
																							709.745	552.411
																							428.005	583.319
																							451.67	447.897
																							739.207	633.06
																							146.771	837.591
																							532.659	588.883
																							803.133	673.299
																							652.666	806.617
																							390.885	540.514
																							464.05	539.738
																							1048.02	966.902
																							480.914	816.381
																							470.429	948.275
																							114.362	476.067
																							643.016	794.041
																							1064.63	851.873
																							439.685	301.633
																							539.965	953.704
																							477.292	528.446
																							575.086	1181.58
																							793.552	1022.31
																							187.087	774.174
																							147.587	165.756
																							631.612	969.259
																							962.162	707.981
																							810.399	1021.14
																							78.5016	970.216
																							442.956	827.064
																							918.393	719.946
																							596.161	99.466
																							748.478	634.05
																							225.262	536.885
																							64.005	575.669
																							539.447	1161.73
																							486.967	578.582
																							64.4721	578.674
																							330.267	618.825
																							781.192
																							827.51
																							325.627	311.62
																							140.385	614.897
																							204.649	1256.12
																							617.867	72.5245
																							888.186	87.482
																							412.276	625.603
																							214.182	975.484
																							543.642	424.557
																							150.419	863.947
																							331.348	622.078
																							1216.26	1254.77
																							556.676	40.2871
																							189.773	1078.69
																							365.2	810.341
																							712.78	918.645
																							125.457	1181.8
																							78.3644	602.914
																							685.718	1165.77
																							493.564	635.88
																							1751.36	688.367
																							420.346	778.5
																							229.433	797.443
																							107.698	874.099
																							782.25	1353.54
																							515.337	883.881
																							180.251	962.067
																							563.557	572.333
																							328.687	1479.24
																							914.962	928.26
																							222.335	47.9328
																							265.745	1068.63
																							267.811	972.54
																							436.56	464.881
																							59.0738	574.604
																							388.016	521.732
																							323.276	1054.63
																							494.712	815.367
																							359.712	941.555
																							53.227	594.22
																							480.453	1021.2
																							242.446	108.839
																							132.733	186.354
																							373.568	903.5
																							327.504	1102.33
																							195.561	856.878
																							744.315	742.393
																							215.639	204.594
																							228.703	748.358
																							107.672	492.811
																							814.21	1049.65
																							1216.72	764.968
																							905.562	1221.78
																							434.561	536.221
																							669.343	1003.96
																							61.9405	68.7533
																							151.626	1114.99
																							688.369	51.5395
																							546.301	394.663
																							563.518	460.847
																							297.843	540.738
																							605.602	37.0145
																							497.171	711.721
																							144.529	816.187
																							1062.95	418.356
																							555.199	889.431
																							602.567	529.461
																							450.605	147.412
																							795.121	1215.63
																							98.2933	92.1355
																							489.72	732.068
																							395.191	418.285
																							897.968	930.144
																							548.6	882.058
																							491.554	450.809
																							764.305	777.245
																							548.314	34.3985
																							384.895	592.846
																							750.367	634.239
																							1395.04	691.997
																							699.583	469.342
																							1025.1	789.303
																							308.532	645.05
																							489.107	1067.89
																							364.708	610.635
																							374.805	1185.73
																							273.999	41.5681
																							448.639	698.128
																							936.658	1013.52
																							344.506	851.087
																							889.534	1142.72
																							204.514	226.383
																							591.417	613.776
																							580.425	231.805
																							114.939	744.717
																							536.352	748.236
																							616.63	643.751
																							76.4163	244.696
																							340.353	917.959
																							698.433	925.594
																							152.396	511.773
																							457.209	1005.07
																							665.399	265.287
																							325.369	491.641
																							472.783	30.9779
																							559.243	1246.4
																							546.57	865.003
																							422.981	1262.85
																							401.453	505.539
																							474.776	523.77
																							201.418	580.452
																							524.72	624.429
																							841.451	1436.84
																							421.047	424.869
																							359.546	348.898
																							75.8621	876.875
																							822.971	724.564
																							471.795	46.2172
																							276.824	440.559
																							738.797	159.203
																							381.854	55.1128
																							193.002	937.186
																							423.57	788.421
																							44.8216	976.448
																							346.795	1033.84
																								416.75
																								481.098
																								599.503
																								113.6
																								1119.1
																								256.626

## Sheet: Fig.2
Fig.2b																			Fig.2d			Fig.2f			Fig.2g			Fig.2h						Fig.2i
E14.5									E15.5										Epidermis	Placode		Epidermis	Placode		Epidermis	Placode		PLACODE	PROX. PLACODE		PLACODE	PROX. PLACODE		Fibroblasts			Placode
Time	Placode			Epidermis															0.414775	0.195263		40.911	19.661		1.96128	2.78477		0.592071	0.335676		0.455003	0.388502		Displacement (um)	Angle (rad)		Displacement (um)	Angle (rad)
0	-0.0222572	-0.00515		-0.00494	-0.00581				time	Placode				Epidermis					1.13213	0.454371		32.439	21.941		1.88316	1.83826		0.521835	0.352836		0.486297	0.442149		0.1321	0.364049		0.167758	-0.180771
10	-0.00347439	-0.00311	-0.00316	-0.00662	-0.00016	-0.00262			0		-0.00901				0.0094				1.15556	0.551331		34.009	26.158		1.02972	2.0774		0.550484	0.442998		0.597761	0.336797		0.521617	1.30993		0.238407	-0.290879
20	0.00916291	0.001758	0.006842	-0.00429	-0.00102	-0.00513			10		-0.01794		-0.03929		0.008107		0.005764		0.220147	0.124646		59.931	24.059		1.52261	2.46436		0.459771	0.328757		0.429129	0.417893		0.739142	1.56593		0.111564	2.05745
30	0.00567178	-0.01495	-0.00182	-0.00287	-0.00161	-0.00353			20	-0.0423859	0.000127		0.001769	0.002089	0.005029		0.005332		0.324651	0.223681		21.039	25.819		1.22166	1.975		0.394453	0.5261		0.575951	0.339547		0.43534	1.47803		0.182548	2.84215
40	0.0105001	-0.01909	-0.00455	-0.00576	0.003267	-0.00376			30	-0.00468199	0.002245		0.00643	0.003321	0.000877		-0.00156		0.402963	0.226015		81.514	27.392		1.83733	1.7882		0.495259	0.400403		0.504252	0.391797		0.517011	1.62507		0.168198	0.899959
50	0.00225057	0.00083	-0.00338	0.001909	-0.00997	-0.00232			40	-0.00929505	0.008705	0.014474	0.018286	-0.00289	0.001365	-0.00555	-0.00664					23.82	17.627		1.32027	2.05523		0.426091	0.387256		0.546945	0.375741		0.111144	-0.445749		0.092715	-2.7707
60	0.00275626	0.003519	-0.00118	-0.003	-0.0061	0.002526			50	0.0159177	0.011884	0.016395	0.02503	-0.00262	-0.00081	-0.00151	-8.36e-05					28.798	13.461		1.71421	1.29868		0.352449	0.398133		0.543459	0.385266		0.296976	0.847445		0.0444648	2.63097
70	-0.0001941	0.01764	0.011496	-0.00484	-0.00695	0.008098			60	0.0100967	0.008533	0.014195	0.007031	-0.00052	0.00042	-0.00514	0.001765					57.299	21.066		1.68102	1.65912		0.556943	0.408038		0.424876	0.398812		0.304419	1.15797		0.086229	0.169924
80	0.00142149	0.001861	-0.0092	-0.00256	0.000972	0.003911			70	0.0202785	-0.0053	0.009824	0.001719	0.001788	-0.00062	-0.0005	-0.00187					37.921	22.462		1.56153	1.80247		0.600219	0.335968		0.466518	0.429152		0.225556	0.547336		0.222006	0.608004
90	-0.00338334	-0.00353	-0.00411	-0.00397	0.005598	-0.00295			80	0.0238522	0.006267	-0.00797	-0.00939	0.001629	0.001421	-0.00485	0.000687						20.131		2.53476	3.23394		0.560372	0.343038					0.432616	0.999074		0.178037	0.319535
100	-0.00649532	-0.00024	-0.01371	-0.00352	-0.0041	-0.0061			90	0.0163277	0.010003	-0.02234	-0.00514	-0.00183	0.000985	-0.00107	0.002459						29.726		1.18358	1.19632		0.468795	0.237166					0.0271542	2.82769		0.1265	0.0581283
110	0.00106072	-0.00319	0.00453	-0.00345	-0.00277	0.000136			100	0.0181113	0.012965	-0.01544	-0.00667	-0.00103	0.00309	-0.00089	0.00278																	0.456796	1.48192		0.520595	0.0817632
120	-0.00559639	0.000487	0.009585	0.000201	-0.00175	0.000753			110	-0.011823	0.012884	-0.02922	-0.00697	0.001832	-0.0003	0.001544	0.002422																	0.0939069	0.594994		0.265552	-0.44989
130	-0.00479519	-0.00034	0.003784	0.00018	0.000863	0.007424			120	-0.0376811	-5.4e-06	-0.02543	-0.01437	0.001186	0.003774	-0.00446	0.001792																	0.109945	1.87089		0.300141	2.07844
140	0.00226106	-0.0015		-0.00405	0.001942				130	-0.033062	0.010658	0.004585	-0.02374	0.004274	0.001387	-0.00408	0.004911																	0.443576	1.27397		0.0219258	3.10537
150	0.00177108	-0.0011		0.001168	-0.00232				140	0.0190226	0.005587	0.005874	0.006941	0.003634	0.000987	0.001912	-0.00261																	0.448124	1.89667		0.115878	-0.454139
									150			0.022417				0.000215																		0.447634	0.915898		0.276872	0.0627454
									160			0.021448				-0.00278																		0.333112	1.77019		0.173126	-0.324472
																																		0.588284	1.20615		0.174219	0.43922
																																		0.613001	1.31998		0.19687	0.148312
																																		0.380734	1.06893		0.176276	-2.80992
																																		0.300375	1.44866		0.113299	-0.337693
																																		1.02686	1.06461		0.130277	0.150686
																																		0.550961	1.48318		0.320392	0.0398164
																																		1.02218	1.37098		0.131605	0.207363
																																		0.757339	0.954335		0.0946582	-0.028466
																																		0.434523	1.48882		0.175181	-0.238417
																																		0.786303	1.34913		0.108988	-0.0536346
																																		0.301746	1.04427		0.0952088	-0.151461
																																		0.323369	0.810405		0.0826647	-1.41106
																																		0.479513	1.00864		0.0747526	-1.85547
																																		0.272594	0.878057		0.0437993	-0.0284716
																																		0.41924	1.37954		0.0903474	-0.7327
																																		0.468214	0.757843		0.0353001	-0.266674
																																		0.250239	0.757626		0.0607674	1.00144
																																		0.347027	0.853183		0.0244844	2.30577
																																		0.496018	1.22721		0.109615	2.51377
																																		0.709529	0.786875		0.0475652	-0.0349973
																																		0.425665	1.13805		0.102145	-2.11283
																																		0.719687	1.03267		0.0443178	-2.52966
																																		0.466588	0.782431		0.193081	0.175354
																																		0.687532	0.879653		0.110551	1.55732
																																		0.519539	1.25553		0.135953	0.286505
																																		0.619184	1.13325		0.1338	0.618526
																																		0.415498	0.953425		0.148438	0.885574
																																		0.301915	0.786574
																																		0.359457	1.28403
																																		0.162735	1.1439
																																		0.0819185	1.00345
																																		0.292361	1.49786
																																		0.363126	1.41417
																																		0.267452	1.26305
																																		0.195182	1.8242
																																		0.206312	1.34097
																																		0.10471	1.35001
																																		0.270123	1.50992
																																		0.261505	2.17904
																																		0.239759	1.64052
																																		0.363173	2.01524
																																		0.13757	1.87717
																																		0.36466	1.39277
																																		0.282091	1.73681
																																		0.247315	1.87189
																																		0.21783	1.35775
																																		0.227289	1.74957
																																		0.173373	1.64659
																																		0.119351	0.95384
																																		0.194671	1.45154
																																		0.116719	1.10205
																																		0.166323	1.85234
																																		0.0918177	1.02828
																																		0.180986	1.5145
																																		0.249564	0.954885
																																		0.345055	1.25655
																																		0.162237	1.47429
																																		0.22152	1.40603
																																		0.308278	1.79633
																																		0.241121	1.85068
																																		0.0576091	1.78857
																																		0.48112	1.36881
																																		0.534737	1.44484
																																		0.115593	1.42455
																																		0.386973	1.28034
																																		0.218329	0.96127
																																		0.283237	1.47905
																																		0.261982	0.670653
																																		0.286596	1.67272
																																		0.255723	1.24478
																																		0.377159	1.61339
																																		0.255308	1.21028

## Sheet: Fig.4
Fig.4b			Fig.4c								Fig.4e						Fig.4g			Fig.4i						Fig.4k			Fig.4m
CNL	Myh9-eKO		CNL				Myh9-eKO				Vimentin ring width			placode/0.4mm2			CNL	Myh9-DKO		placode/0.4mm2			Invagination depth			PLAC/EPI Sox9 intensity			Flat	Invagination
4.295	4.45		Apical	Basal	Height		Apical	Basal	Height		CNL	Myh9-dKO		CNL	Myh9-dKO		4.34468	0.445437		DMSO	Blebbistatin		DMSO	Blebbistatin		DMSO	Blebbistatin		1	1.21059
8.464	5.609		4.333	5.293	4.952		4.074	4.17	6.336		8.11067	12.2177		19	12		2.69415	0.822085		8.5	6		6.979	3.136		4.76116	1.25852		1	1.32306
5.497	2.312		4.944	6.771	4.615		4.779	4.615	5.556		7.71167	10.7333		21	10.8		2.23081	1.7052		7.5	1.5		6.253	4.81		3.6043	1.28173		1	1.12577
5.767	4.462		4.952	3.984	5.273		4.038	3.395	6.338		19.006	9.733		27.5	18		3.42434	1.7077		10	5.33333		8.911	4.329		2.16158	1.60701		1	1.25649
7.249	5.457		2.716	5.334	8.015		2.819	2.965	6.88		19.7467	12.199		27	18		3.52707	1.70547		10	4		10.104	2.453		4.21937	1.14902
7.247	2.004		4.555	4.459	7.413		5.116	5.293	7.113		13.5403	13.6987											12.287	4.096		2.05329	1.3371
5.106	2.24		2.514	3.134	6.336		5.767	5.106	7.264		20.8807	13.6087											6.979	4.117		1.25424	1.0805
7.249	2.761		3.248	4.038	6.991		4.459	3.657	6.173		10.361	9.80867											8.421	1.701		1.85098	1.38575
4.147	2.037		3.463	3.168	7.084		3.646	4.459	6.67		10.474	5.973											7.696	1.851		2.23707	1.77414
4.952	4.821		4.687	3.98	8.072		5.108	2.656	8.754		21.892	5.78433											6.979	0.694		1.10758	1.12228
4.285	2.141		2.578	3.077	8.131		3.037	2.983	6.913		21.263	5.56333											9.407	8.911		1.91044	1.63753
4.615	1.84		4.17	4.234	9.369		3.638	3.953	6.951		20.1267	10.3523											7.471	3.136		2.3408	1.24501
	0.234		3.439	3.494	7.084		3.459	2.681	7.852		21.042	10.962											8.902	1.203			1.10343
			3.463	5.293	7.583		4.222	5.293	6.149		15.2397	12.1427											10.104	0.962			2.12118
			4.121	4.038	6.755		5.281	4.295	6.261		10.982	15.196											17.076	4.096
			5.009	2.312	7.753		4.435	4.821	7.042		9.93233	5.32767											13.709	2.453
			2.716	2.64	6.202		5.27	4.966	6.423		10.3153	18.2047											8.661	1.521
			5.293	3.82	7.111		3.966	4.147	8.07		14.3793	14.5783											11.807	0.722
			4.45	7.663	8.242		3.037	4.28	5.443		16.9227	13.638
			4.847	4.944	9.176		3.494	3.953	3.802		7.57867	5.56133
			3.96	6.423	9.504		3.953	3.884	3.845		18.91	22.9413
			6.096	3.966	6.631		5.029	4.947	5.706		15.948	10.8757
			4.131	5.114	8.502		3.294	3.474	5.609		7.486	10.0023
			3.542	2.636	8.588		4.615	5.108	5.929		17.239	11.0277
			5.066	3.298	7.55		4.474	2.819	6.526		15.2073	10.0177
			3.279	3.263	6.354		4.776	4.007	6.336		11.6683	10.4967
			3.463	4.615	7.583		4.147	2.635	6.074		25.293	8.80333
			2.681	3.623	7.578		3.802	2.761	8.665		12.415	7.13533
			3.077	4.17	6.259		4.687	4.199	9.643		22.8653	7.136
			5.009	6.662	5.767		5.573	5.433	10.181		11.767	7.78667
			4.966	4.333	7.249		4.615	4.285	8.075		23.9327	6.40167
			5.13	4.45	7.769		3.494	4.658	6.919		12.1663	3.666
			4.282	4.459	6.639		4.966	6.432	9.236		23.891	7.63767
			4.131	4.311	6.755		2.843	3.845	9.434		16.2013	7.57933
			3.521	4.435	8.237		5.148	4.234	8.721		11.9777	5.30967
			3.657	3.845	8.25		3.395	3.474	7.753		13.998	6.444
			3.548	3.198	7.135		3.623	3.953	10.052		31.7767	6.09933
			2.814	3.698	6.85		5.774	5.774	9.096		12.4467	23.0233
			2.1	3.077	8.695		3.646	4.788	8.593		11.4423	6.71733
			3.395	2.762	6.276		2.918	3.763	5.913		21.6667	6.96233
			2.083	3.02	7.556		1.983	5.931	5.6		9.179	20.5063
			3.294	3.716	7.09		3.792	3.037	7.578		28.7087	13.7537
			3.077	3.037	6.313		5.435	4.952	7.663		14.1963	12.1417
			4.348	2.037	6.997		3.294	3.298	8.735		9.43067	15.5367
			6.261	5.27	7.293		5.273	4.716	9.693		18.368	10.8773
			3.331	2.476	6.966		4.361	4.802	8.593		12.9783	24.419
			4.623	4.474	7.921		2.656	3.125	9.561		13.5063	17.1753
			3.147	3.31	6.516		6.596	6.096	9.643		22.6983	20.9267
			1.812	3.555	8.398		3.331	4.952	8.754		14.3657	20.455
			5.66	3.474	7.271		5.281	3.683	6.949		11.2713	17.6393
			3.802	3.129	9.179		3.956	6.336	6.563		29.1693	9.768
			6.129	6.103	8.59		3.966	4.474	5.929		16.99	18.3253
			5.602	5.931	7.576		5.27	6.425	7.769		14.0967	7.00367
			2.83	3.377	6.185		4.068	6.588	7.338		27.9807	5.497
			4.459	3.627	5.913						11.7493	7.06767
			4.779	4.941	5.281						27.4063
											14.8717
											23.339
											27.336
											13.3753
											11.3113
											9.697
											15.9967
											24.162
											22.0053
											23.745
											23.2647
											14.479
											26.1037
											12.3543
											13.2013
											7.29133

## Sheet: Fig.5
Fig.5c					Fig.5d					Fig.5f
E14.5		15.5			E14.5		E15.5			DMSO	Mito-C
Epidermis	Placodes	Epidermis	Placodes		Epidermis	Placodes	Epidermis	Placodes		19.662	16.959
79.6875	76	38.7097	65.3846		15.625	0	29.0323	19.2308		17.677	18.221
73.2143	80	34.1463	61.2903		16.0714	0	26.8293	35.4839		20.924	13.894
82.6087	53.8462	26.6667	60.3448		39.1304	15.3846	20	18.9655		22.734	17.137
53.4884	20	29.5454	62.5		20.9302	10	13.6364	25		21.105	8.495
78.9474	48.9796	42.1053	77.2727		38.5965	4.08163	13.1579	40.9091		13.349	12.992
73.6842	38	34.2857	50		15.7895	10	11.4286	15.3846		16.124	13.212
76.1905	48.1481	48.4849	41.4634		17.4603	0	21.2121	21.9512		13.437	13.393
73.3333	35.4839	47.0588	35.7143		37.7778	9.67742	35.2941	17.8571		13.232	12.22
95.7447	32	47.6191	53.5714		48.9362	20	16.6667	17.8571		16.836
85.7143	47.8261				34.2857	26.087
85.1064	36				29.7872	0

## Sheet: Fig. 6
Fig. 6c															Fig. 6d					Fig. 6f
E14.5							E15.5								E14 IFE	E14 Placode	E15 IFE	E15 placode		CNL	GM6001
LMN 332		LMN 511		Col IV			LMN 332		LMN 511		Col IV				494.451	674.133	539.238	478.831		13.533	1.807
Placode	Epidermis	Placodes	Epidermis	Placode	Epidermis		Placodes	IFE	Placodes	IFE	Epidermis	Placode			426.465	795.053	651.122	290.489		13.349	14.347
26.4879	30.4617	57.5753	65.4396	54.8631	53.8171		53.2826	46.7116	74.2349	65.6928	84.4932	87.4274			777.848	414.556	463.086	386.468		14.972	11.724
50.5234	82.0728	43.9992	87.7527	54.3845	48.1116		56.1711	37.1773	89.7419	65.7565	60.0622	81.0105			2513.35	882.262	366.056	224.528		16.986	14.998
31.2223	66.3201	34.1817	56.0793	46.1724	44.7612		55.6603	57.7168	92.3865	57.4672	88.0307	89.5159			742.875	543.714	316.143	195.541		10.685	9.715
31.7439	70.5753	34.7811	57.5442	52.2611	47.9978		47.1239	43.2695	82.0055	58.1853	80.7677	82.1883			1131.25	283.03	188.294	316.528		10.661	3.416
60.4473	86.4456	70.4682	59.8099	52.1264	51.5134		47.6919	41.7322	71.9885	49.9907	67.4793	74.3339			765.324	321.226	184.122	293.726		16.263	4.675
63.7852	70.4462	72.544	66.9122	75.237	55.5755		49.5889	35.1282	79.1467	55.9979	64.4531	81.7947			743.472	645.799	271.18	372.904		16.083	13.317
122.842	106.945	63.2233	80.6381	57.5253	47.7089		81.5888	97.0008	43.0464	47.1153	88.24	86.4972			448.062	655.33	1037.72	285.779		13.202	11.33
112.244	134.046	65.4893	74.2203	48.4246	40.3364		88.0355	73.4647	53.5541	37.3848	78.3824	107.275			265.752	925.609	696.766	587.388		15.36	6.835
				57.1723	52.7923		94.2622	82.5308	71.8765	79.2754	49.2908	61.6068			394.691	2389.6	1028.27	386.098		13.484	2.899
							106.668	97.6755	65.7032	80.1347	29.9434	36.4184			1050.78	1080.64	755.442	286.927		10.434	8.856
							103.348	81.3361	75.1699	86.7528	41.5136	46.0174			905.283	493.019	1935.74	248.682			11.566
							86.886	72.8257	57.289	76.0701					418.858	644.891	912.531	275.188			2.05
							98.6497	58.3704	75.9437	72.1857					2534.1	678.713	420.279	183.878			2.365
															3211.25	1189.01	743.822	429.789			2.165
															1965.51	1922.14	711.702	374.514
															808.025	513.961	666.225	203.206
															960.625	2010.23	1564.85	184.073
															465.195	1434.55	2940.99	257.995
															1520.97	548.728	1270.37	302.942
															1922.75	708.855	2497.73	409.785
															2463.93	1325.27	582.733	391.97
															1118.35	923.813	858.477	366.821
															1277.82	683.731	266.039	359.851
															760.226	795.067	566.659	453.945
															1854.2	836.131	1796.95	390.53
															3132.38	712.459	314.905	294.424
															2094.29	852.067	498.911	373.493
															1852.75	1114.96	1788.1	624.849
															1065.11	821.578	1910.39	517.175
															1099.63	1016.63	684.968	426.824
															1039.64	682.667		574.81
															1012.67	797.77		1066.03
															910.488	742.46		776.805
															899.041	774.951		465.121
															386.093	721.254		465.44
															418.063	571.823		950.128
															417.942	495.37		805.233
															282.329	475.97		431.667
															1050.2	605.664		489.466
															748.235	618.419		557.802
															432.019	645.87		761.883
															987.249	991.282		577.113
															656.195	993.287		524.003
															1048.91	605.631		217.828
															537.412	574.867		217.156
															506.377	424.059		250.839
															780.997	390.384		205.041
															332.165	570.15		208.081
															317.809	424.826		251.792
															395.409	508.862		356.831
															172.768	1581.12		307.669
															368.933	847.504		337.47
															357.84	1091.99
																765.375
																839.843
																1051.97
																744.119
																552.567
																411.249
																240.915
																218.263
																622.252
																530.785
																592.371
																288.033
																622.763
																461.494
																429.82
																352.282
																367.624
																484.177
																219.572
																353.285

## Sheet: Extended Data Figure 1
Extended Data Figure 1c
Area							Perimeter							Elongation							Neighbors
E13 IFE	E13 Placode	E14 IFE	E14 Placode	E15 IFE	E15 placode		E13 IFE	E13 Placode	E14 IFE	E14 Placode	E15 IFE	E15 placode		E13 IFE	E13 Placode	E14 IFE	E14 Placode	E15 IFE	E15 placode		E13 IFE	E13 Placode	E14 IFE	E14 Placode	E15 IFE	E15 placode
190.938	83.2875	45.09	52.65	49.3414	27.2472		80.229	46.658	31.8	37.2	38.656	27.935		0.549078	0.257877	0.404122	0.332658	0.337766	0.558848		6	6	4	5	5	7
31.4453	66.9376	72.81	66.06	57.3217	7.20512		25.605	42.675	42	49.8	44.847	14.647		0.385156	0.378938	0.343823	0.124032	0.562812	0.408318		4	6	6	8	7	4
67.9089	60.7861	62.91	33.03	37.0972	24.0779		44.951	35.278	40.5	26.7	32.767	25.67		0.470948	0.163521	0.288261	0.377871	0.458193	0.342115		4	4	6	4	6	5
64.5094	47.3501	100.8	47.16	46.3544	21.1365		39.83	31.864	56.4	33.9	35.334	24.16		0.463004	0.414367	0.339838	0.322461	0.194073	0.452099		5	4	5	5	7	5
131.083	162.042	67.77	41.49	37.1428	32.3774		64.297	71.694	39.9	30	31.257	34.126		0.51564	0.42791	0.419115	0.314354	0.547624	0.525951		7	8	5	6	5	8
205.912	114.935	93.96	56.61	62.2923	23.9411		81.367	49.503	47.1	45.3	38.958	23.254		0.453424	0.341529	0.287505	0.568445	0.236008	0.255711		8	6	5	7	7	5
63.2143	98.0996	62.46	54.99	47.2437	22.9834		37.554	52.917	40.2	43.8	34.881	23.556		0.032677	0.443917	0.331669	0.567354	0.348188	0.127856		6	5	6	7	5	6
77.824	96.0356	115.65	43.92	97.0183	50.1394		44.382	49.503	52.5	33.6	44.998	43.79		0.276199	0.302067	0.275826	0.247232	0.221373	0.664303		5	6	7	4	7	7
97.3711	73.6961	53.55	28.62	43.0939	20.6349		51.779	42.106	35.4	25.8	33.673	23.556		0.581708	0.417815	0.386471	0.096527	0.313674	0.335789		7	6	6	5	6	7
36.8683	88.67	73.8	50.22	44.3935	11.4689		27.312	44.951	42	36.9	35.485	15.704		0.135083	0.091873	0.299612	0.412421	0.477619	0.359043		5	4	6	8	6	6
76.3671	43.303	56.88	22.86	73.9664	29.2993		45.52	31.864	40.5	24.6	45.451	26.274		0.218439	0.247394	0.517557	0.33776	0.179598	0.344152		5	6	6	5	6	7
94.9834	43.4244	73.62	61.29	56.1589	25.4231		46.089	33.002	45.6	40.8	41.978	26.727		0.37909	0.248138	0.10437	0.04266	0.460527	0.399381		7	5	5	7	8	6
72.3606	43.0197	83.88	30.24	50.5954	36.6412		40.399	32.433	51.3	31.2	37.448	31.106		0.154727	0.285521	0.54589	0.591697	0.015941	0.160771		6	5	6	7	5	7
84.9063		113.76	36.09	20.0193	11.5601		53.486		54.6	29.7	22.046	25.67		0.551632		0.162218	0.213579	0.193298	0.735755		6		6	6	5	5
107.65	157.065	99.63	35.19	63.592	16.2799		51.21	62.59	42.9	30	42.129	19.932		0.183158	0.234228	0.118727	0.35876	0.416974	0.378604		6	7	5	5	6	6
81.8711	163.135	77.31	33.21	55.7028	9.85003		46.658	68.28	45.6	28.8	37.901	17.365		0.504643	0.242977	0.409087	0.224085	0.412459	0.596233		5	7	7	6	6	4
76.529	77.824	103.32	22.5	24.6479	20.7717		43.813	46.658	47.7	21.3	27.935	23.707		0.369763	0.317052	0.234318	0.502177	0.389377	0.263739		6	6	7	3	5	4
27.2364	126.469	51.21	41.76	40.107	18.4004		21.053	56.331	36	35.4	31.257	26.274		0.237105	0.445954	0.302825	0.481959	0.421223	0.585508		3	7	5	5	5	6
53.7039	101.58	44.91	50.49	62.9536	18.0584		34.14	47.227	35.4	36.3	39.411	21.744		0.51159	0.233241	0.344191	0.229563	0.35084	0.456247		5	6	4	7	7	5
46.9453	48.5641	52.2	59.94	41.9538	8.57318		34.709	33.002	33	39.6	34.126	15.704		0.28914	0.219838	0.295302	0.506384	0.331948	0.556978		4	5	5	9	6	4
28.8147	104.211	97.11	46.53	45.9212	31.1918		21.622	54.624	53.7	34.2	39.26	29.445		0.246774	0.514575	0.455778	0.334705	0.527812	0.39609		3	7	9	6	5	8
94.781	52.6112	57.96	50.4	67.8786	5.74585		44.951	32.433	38.1	36.9	46.659	11.627		0.245644	0.061451	0.26855	0.367949	0.426038	0.216727		6	4	6	5	7	3
79.8476	76.0029	90	39.96	69.0186	40.4718		40.968	43.244	46.8	34.5	40.77	29.898		0.304721	0.232881	0.428736	0.500983	0.367074	0.33294		6	6	6	5	5	6
101.216	36.2208	122.76	43.92	61.9731	18.6512		46.089	29.588	61.5	32.4	41.676	19.932		0.11618	0.546128	0.306861	0.310047	0.27522	0.182559		6	5	7	6	5	5
63.6595	46.055	50.49	23.22	42.5695	26.0159		40.968	33.571	32.4	22.5	32.616	26.425		0.304045	0.306765	0.303324	0.225213	0.137588	0.400242		5	4	5	5	7	8
72.6034	60.1791	60.75	35.46	40.8366	10.9901		41.537	33.571	37.5	27	36.542	16.006		0.253848	0.240933	0.22604	0.399648	0.2695	0.375714		5	4	4	4	7	4
66.4924	110.079	81	23.94	29.3449	32.0126		43.813	52.348	45.3	27.6	27.331	30.502		0.259484	0.351328	0.22846	0.600181	0.140841	0.447777		5	7	5	6	6	7
40.8748	56.9819	102.96	43.02	62.4975	26.9736		31.295	34.709	52.2	38.1	39.562	26.274		0.447247	0.434156	0.191373	0.459211	0.348997	0.345856		5	6	7	5	6	6
75.6791	64.2666	61.56	30.24	42.4783	31.1462		43.813	41.537	42.3	30	31.861	26.425		0.498289	0.416773	0.265649	0.520651	0.335182	0.116115		5	7	7	5	5	7
82.8019	79.5238	33.21	31.32	44.2795	16.4623		47.796	46.658	26.7	27.3	36.542	20.083		0.461022	0.523539	0.206441	0.383146	0.529967	0.359974		7	8	4	5	5	6
61.4741	75.0721	77.94	17.1	37.0516	20.2245		36.416	40.399	47.7	22.8	32.918	22.348		0.100179	0.374473	0.523173	0.540756	0.42351	0.271197		4	6	6	5	5	6
91.5434	54.3109	78.21	47.79	46.2632	20.5893		50.072	35.847	44.7	34.5	35.183	20.234		0.448838	0.4258	0.183234	0.220639	0.354575	0.194317		6	5	7	8	5	4
61.1504	121.653	118.17	18.09	12.2897	29.0485		35.278	56.9	49.5	20.4	16.761	28.237		0.148521	0.336521	0.068107	0.340588	0.201821	0.120961		5	9	7	4	4	5
69.7705	53.9467	68.94	18.54	46.8561	35.3871		43.813	36.416	38.4	21.6	34.277	33.522		0.558114	0.450592	0.28819	0.477541	0.367689	0.430374		6	4	6	5	6	6
91.1792		81.27	72.18	56.7289	14.1822		46.089		42	41.7	36.542	19.479		0.22471		0.265237	0.3249	0.150538	0.192987		5		4	9	6	6
104.939	121.334	90.45	34.47	44.7356	22.9606		45.52	58.32	60.9	28.8	30.804	25.217		0.049795	0.49106	0.68316	0.452964	0.127225	0.324958		5	8	8	7	8	5
57.508	60.408	102.96	51.48	75.7677	10.9445		34.709	41.52	53.7	41.4	41.676	16.912		0.253279	0.389535	0.100427	0.60588	0.265202	0.386453		7	7	6	6	7	5
111.01	45.9864	74.97	50.58	40.1754	27.5664		50.072	34.56	42.6	36.3	30.502	29.747		0.344664	0.334732	0.16554	0.313465	0.058309	0.372378		7	4	6	6	6	6
112.426	50.0472	86.13	25.74	122.829	27.4524		54.624	38.88	46.8	23.7	67.497	25.972		0.341218	0.149127	0.409178	0.211218	0.221961	0.435165		7	6	6	5	9	6
98.909	111.514	53.46	53.46	24.9215	23.029		54.055	56.4	37.2	41.4	26.878	24.915		0.595014	0.287502	0.156671	0.509508	0.342303	0.427035		5	6	5	5	5	6
117.04	80.4312	82.71	3.51	77.4322	31.967		54.624	49.68	51	8.4	48.471	27.633		0.383364	0.39167	0.572736	0.1433	0.171048	0.46682		6	6	5	3	7	6
143.305	37.5912	49.05	59.22	42.4555	32.5598		77.384	34.08	31.2	38.1	36.693	31.559		0.614867	0.467844	0.264272	0.258399	0.584716	0.586991		7	5	3	6	6	7
48.807	88.7688	107.64	32.67	37.1656	21.4557		38.123	48	66.9	29.7	31.559	22.952		0.574672	0.261946	0.419933	0.266155	0.406323	0.232894		5	6	7	5	5	7
54.1895	70.2864	34.2	73.35	47.6997	39.1493		35.278	43.44	29.4	42.9	34.277	30.804		0.112278	0.327038	0.353022	0.439575	0.420052	0.224217		3	6	4	6	6	7
120.318	67.0536	55.89	4.59	41.3838	13.3842		51.779	43.92	40.2	9.9	29.747	22.046		0.278092	0.438575	0.576186	0.241921	0.101315	0.664808		8	5	5	3	5	5
91.9481	52.344	80.91	38.97	19.8597	15.5047		52.917	41.28	44.1	34.5	28.388	19.63		0.325663	0.37835	0.492937	0.488776	0.593375	0.46498		7	7	5	5	5	6
137.113	59.7528	85.68	46.71	77.8882	25.7651		62.59	42.72	47.4	32.4	44.394	25.368		0.026431	0.487227	0.303372	0.167308	0.093698	0.389369		7	7	5	6	7	7
47.6738	88.7832	98.55	50.13	42.7975	47.4261		33.002	52.8	51	36.6	29.294	35.334		0.389484	0.385513	0.482577	0.355427	0.180266	0.399972		4	6	8	6	5	6
80.2118	86.9904	56.25	32.13	45.8984	25.4231		46.089	48.72	33	27.6	33.824	24.462		0.176186	0.307731	0.246128	0.384551	0.181442	0.313295		6	6	7	5	6	7
62.8096	67.9248	90.45	44.64	81.1944	8.52757		42.675	43.2	44.1	31.2	41.978	15.251		0.337533	0.432057	0.237451	0.295016	0.038681	0.40235		5	9	6	6	8	4
93.0408	64.0728	84.06	77.4	61.1979	20.8173		52.348	40.08	45.6	39.6	45.3	22.348		0.513935	0.276007	0.400082	0.05195	0.266377	0.339305		7	6	6	6	5	5
164.066	71.9208	102.15	33.66	90.634	17.876		68.28	46.56	49.8	30.3	48.169	20.536		0.431149	0.367656	0.427293	0.299219	0.385359	0.386476		7	5	7	7	7	5
71.4298		81.81	22.05	48.9993	7.82074		39.83		48.9	21.3	38.958	13.741		0.255843		0.590319	0.314122	0.336187	0.409583		7		6	4	6	5
72.3201		88.83	38.88	10.1008	39.2177		40.399		49.2	30	18.12	33.673		0.14387		0.260359	0.265517	0.466089	0.494075		6		6	6	4	6
92.798		68.49	35.73	50.413	31.7846		51.21		44.7	30.3	36.089	29.445		0.404133		0.587654	0.237828	0.379228	0.246906		6		6	7	8	7
111.01		87.57	29.79	59.3738	46.5824		48.365		53.1	25.8	38.354	32.314		0.157231		0.483916	0.189807	0.079195	0.287795		8		8	5	6	8
62.1216		60.21	49.95	70.8883	3.92177		37.554		37.5	37.8	43.639	9.513		0.283051		0.219122	0.408068	0.17818	0.358294		6		5	7	6	5
65.4402		69.39	43.65	67.4682	16.2571		38.123		38.1	39.3	40.166	20.989		0.25078		0.284129	0.600092	0.315647	0.384949		5		7	4	6	5
71.3084		55.71	64.98	77.6146	52.0091		39.83		37.8	45	52.548	36.844		0.31667		0.245737	0.433807	0.488434	0.262426		5		6	9	7	8
60.1386		59.13	50.94	12.3125	12.5861		37.554		40.8	35.7	18.12	19.177		0.030481		0.336368	0.28224	0.290072	0.514297		7		6	6	5	5
106.517		31.05	48.33	52.7615	30.1657		54.055		27	41.4	36.693	27.935		0.387167		0.380107	0.681272	0.167064	0.35771		7		5	8	6	6
151.318		91.8	37.35	51.4163	23.9867		64.866		50.7	33.6	40.619	24.462		0.259414		0.429182	0.347552	0.172398	0.148121		6		8	6	7	6
76.1243		75.33	65.07	34.2699	13.179		43.244		44.4	47.7	32.616	19.479		0.494045		0.254763	0.62381	0.159496	0.554327		6		5	7	4	5
66.4519		84.69	20.88	56.6149	27.726		39.261		66.6	22.8	36.693	29.294		0.385846		0.662617	0.200459	0.439523	0.579673		5		6	5	5	6
51.5185		109.89	45.81	62.4291	15.9379		34.709		49.2	35.7	40.166	19.177		0.130158		0.102991	0.33228	0.287302	0.214965		5		6	7	5	5
109.512		78.12	49.95	33.3351	23.8042		50.641		55.5	36.9	29.747	23.556		0.286305		0.465346	0.491699	0.333808	0.411681		6		7	7	7	6
46.055		92.97	30.6	25.7879	19.6317		35.278		48.9	31.5	25.972	22.952		0.431047		0.089488	0.183398	0.336026	0.185264		4		6	5	4	4
30.8382		39.96	26.28	40.2894	18.9704		29.019		29.4	23.7	35.485	23.405		0.315755		0.376469	0.267897	0.361924	0.448673		5		3	4	7	5
81.9925		90.09	56.34	57.4357	53.4684		51.779		56.1	39	39.109	39.562		0.465073		0.497661	0.164778	0.440104	0.373844		5		7	5	6	6
67.1399		137.7	35.19	68.4486	28.5012		40.399		66	27.3	41.827	27.029		0.297975		0.580033	0.441975	0.431453	0.256254		5		8	5	7	6
77.5003		75.78	29.16	44.5076	26.1756		46.089		42.6	32.4	33.673	29.596		0.439549		0.404297	0.724614	0.185553	0.43666		5		5	5	6	5
171.836		78.93	21.15	13.749	24.5111		64.297		40.8	25.2	19.328	23.858		0.326841		0.261626	0.392032	0.206436	0.274219		5		7	4	4	7
71.3488		64.71	41.13	48.7485	29.0029		41.537		42.3	29.4	34.579	26.576		0.470345		0.201498	0.196021	0.409726	0.394491		6		4	6	7	5
69.2039		91.26	45	71.1847	46.6964		42.675		56.7	30.6	47.414	37.146		0.435155		0.474591	0.088357	0.432055	0.448801		4		7	5	6	8
35.4114		91.35	45.72	46.8561	16.5535		29.019		46.5	33.3	34.579	21.744		0.286407		0.320009	0.207837	0.26066	0.42581		5		6	5	4	4
99.5565		17.46	36.63	66.6473	25.5827		48.934		20.4	33.6	40.468	24.613		0.250208		0.438039	0.345269	0.153504	0.100657		7		4	6	6	5
105.829		16.11	53.73	38.4881	15.7555		48.934		22.5	42.6	30.955	19.63		0.19544		0.594458	0.60062	0.359722	0.303162		6		4	8	7	5
133.713		108.63	24.84	67.9926	30.4849		57.469		53.1	24.3	40.468	29.294		0.44107		0.425742	0.250542	0.249877	0.329367		7		7	5	7	5
63.8619		77.22	50.85	57.4357	27.2472		37.554		46.8	36.3	34.428	26.878		0.144662		0.470525	0.458637	0.22312	0.28602		7		5	5	4	8
69.73		67.05	22.14	104.588	7.93475		40.968		39.9	21.3	67.346	15.251		0.284605		0.390298	0.39152	0.491787	0.409956		6		6	4	9	3
28.5719		65.25	36.45	52.9211	33.9051		23.898		39.6	31.8	37.75	29.596		0.235964		0.274714	0.520484	0.253616	0.356191		4		6	5	6	6
52.9349		73.08	58.77	50.185	37.3708		35.847		42.9	37.8	35.787	32.918		0.191956		0.179223	0.305384	0.26192	0.429983		5		6	6	5	7
97.8972		62.46	31.41	37.4848	27.0192		51.21		35.7	27.9	35.787	30.049		0.404411		0.196339	0.489487	0.622262	0.533621		7		4	7	5	7
69.2039		33.66	41.94	17.2148	12.0161		44.382		31.5	34.8	19.479	18.12		0.377086		0.485512	0.63412	0.150726	0.283918		7		5	7	4	5
89.358		113.49	35.55	51.7355	55.794		48.934		58.2	31.5	41.072	44.092		0.528268		0.486767	0.476752	0.334504	0.347963		6		6	6	7	11
107.853		55.8	34.56	57.1165	31.5566		51.779		35.4	28.5	41.676	29.596		0.363562		0.109852	0.262812	0.23186	0.437027		6		4	6	7	7
84.8658		53.64	53.64	64.8232	14.1366		47.227		36.3	39.3	40.015	19.932		0.288519		0.366316	0.30644	0.064873	0.319751		6		6	6	6	4
61.5551		63.72	27.9	40.1298	10.3745		40.968		39.6	24.9	32.163	23.254		0.280244		0.238513	0.278197	0.376286	0.763408		4		6	6	6	4
82.2758		108.45	51.75	12.5177	10.3061		42.675		53.4	39	19.026	16.308		0.308341		0.403372	0.473501	0.402229	0.48237		5		7	7	4	3
100.164		72.99	42.12	45.5108	31.2146		47.227		46.5	33.9	33.824	27.029		0.140378		0.31668	0.282966	0.36364	0.43216		6		5	6	6	5
93.5265		83.16	32.04	49.1133	29.9377		54.055		50.7	29.4	35.485	27.482		0.356104		0.31616	0.317992	0.395485	0.2834		6		6	5	5	8
125.984		112.86	60.12	27.3384	23.8727		59.745		48.6	39.9	27.18	23.556		0.40283		0.081865	0.411624	0.378044	0.106968		8		7	7	5	4
96.845		45.45	36.45	41.4066	24.8987		48.934		32.7	27.6	31.71	27.935		0.115838		0.317017	0.147936	0.470803	0.437395		6		4	6	7	5
41.2795		86.85	32.49	42.0678	88.5363		29.588		47.4	29.7	35.787	60.098		0.205262		0.406479	0.463071	0.181917	0.691096		4		7	5	5	9
67.0995		86.22	26.64	51.0742	30.2341		42.675		52.8	26.4	34.277	31.71		0.504579		0.533911	0.525349	0.185788	0.516998		6		6	5	6	9
87.7797		64.89	60.48	52.4195	15.7555		46.658		36.3	39	40.921	27.18		0.38849		0.111899	0.481697	0.589935	0.58683		7		5	8	6	6
104.818		109.98	32.49	60.4226	34.2471		49.503		56.4	27.6	46.055	31.861		0.147446		0.255466	0.307751	0.3411	0.524413		6		7	5	9	6
83.8946		67.68	40.86	18.6056	31.739		49.503		44.1	28.8	25.519	30.2		0.471547		0.395997	0.184046	0.510525	0.445515		7		6	6	4	5
82.6805		76.32	70.38	57.7549	6.9087		44.951		48.9	44.7	38.052	16.157		0.2214		0.469219	0.566963	0.389474	0.700247		6		6	7	7	5
48.3618		73.8	53.01	74.0349	6.65789		33.002		42.9	38.1	44.394	13.892		0.243456		0.502208	0.602087	0.18391	0.614011		4		6	5	7	4
87.375		26.73	46.8	70.0447	13.4754		45.52		24.6	41.4	44.696	22.197		0.152158		0.225418	0.623338	0.518651	0.618821		6		5	7	8	8
84.9063		83.88	55.53	38.1233	5.81426		50.641		47.1	38.7	41.223	11.778		0.571171		0.097826	0.457813	0.628561	0.473585		5		6	8	4	5
72.482		73.44	61.92	2.39411	13.1562		48.365		45.9	45	6.644	21.593		0.580129		0.342584	0.391051	0.419696	0.416244		6		6	8	3	4
50.3044		21.78	31.41	54.882	12.2213		34.14		22.8	26.7	36.693	21.14		0.078833		0.312764	0.400692	0.259236	0.59626		4		6	6	6	5
79.0786		74.97	28.62	22.6186	24.8303		43.813		41.4	26.7	23.405	27.935		0.080795		0.208998	0.352919	0.403418	0.669894		5		6	6	6	6
100.69		83.16	48.78	69.3834			51.21		46.8	37.5	45.451			0.27002		0.30578	0.637921	0.248454			5		5	5	6
83.2471		71.64	20.43	38.7845	46.71		47.227		39.6	23.7	30.653	38.4		0.500297		0.505862	0.424349	0.263385	0.4462		8		7	6	5	5
63.5786		115.83	28.98	28.6609	38.07		37.554		55.2	25.2	26.727	32.4		0.468277		0.42271	0.159635	0.161991	0.472959		6		9	6	7	4
109.674		78.84	17.73	75.3573	27.09		51.779		45.3	20.1	44.696	28.2		0.211921		0.336899	0.076501	0.508594	0.453308		5		9	4	8	5
62.4049		83.34	46.62	40.905	38.97		37.554		46.5	32.4	29.445	32.7		0.356949		0.384001	0.342638	0.278107	0.410278		6		7	6	4	6
39.5798		115.2	18.63	64.846	42.84		30.157		58.8	19.2	39.864	33		0.389238		0.497615	0.415993	0.248923	0.370245		3		7	6	6	6
77.2575		74.79	54.99	43.3219	19.98		43.244		42.6	37.8	36.089	21.6		0.348062		0.380969	0.5698	0.382886	0.196011		5		5	6	6	4
84.5826		58.05	8.28	58.3478	41.22		47.796		40.8	12.9	40.468	35.1		0.288073		0.53576	0.526569	0.373799	0.551785		5		5	4	5	6
116.716		35.64	21.24	47.0613	50.76		57.469		28.2	23.4	33.371	34.8		0.441578		0.31425	0.150267	0.406038	0.246418		6		3	6	6	6
94.2549		111.78	50.94	41.2014	34.02		43.244		53.7	38.4	35.334	28.8		0.341719		0.370885	0.398521	0.516917	0.346678		7		6	6	6	5
109.026		101.25	12.42	56.1589	55.89		59.176		52.5	17.4	39.562	36.3		0.505493		0.345138	0.248204	0.469632	0.135757		6		6	4	6	5
93.6074		53.91	37.53	52.9667	55.71		53.486		37.5	30.6	34.73	36.3		0.459478		0.39718	0.4102	0.387554	0.275448		6		8	7	5	5
36.5445		91.8	59.13	52.7387	32.13		27.881		57.3	42.6	38.052	29.7		0.373103		0.4078	0.505248	0.374232	0.275091		6		5	6	6	5
37.0302		90.81	25.02	13.6806	37.89		25.036		55.5	27	19.177	34.5		0.212185		0.085941	0.328817	0.512132	0.524803		6		7	5	4	8
154.96		86.13	35.19	18.3548	45.9		60.314		49.5	27.6	26.878	31.8		0.416146		0.461071	0.249771	0.589497	0.019196		7		5	6	5	6
64.3475		119.43	44.37	53.6052	40.86		36.985		55.2	35.4	43.186	30		0.312503		0.426595	0.451549	0.516791	0.235765		7		7	7	7	6
70.0943		34.65	44.73	45.3284	39.06		40.399		30.9	36.9	37.297	32.4		0.152861		0.367185	0.571181	0.435848	0.563305		5		4	7	4	7
75.3554		112.68	35.64	58.1882	46.62		40.968		57.6	27.6	37.75	32.1		0.260079		0.599865	0.391605	0.141211	0.07034		5		6	5	6	6
97.0474		46.44	31.23	43.2763	66.33		44.382		33.9	27	34.277	44.1		0.096206		0.595962	0.361736	0.476592	0.38017		6		5	5	7	8
85.999		57.42	26.64	43.6639	10.89		44.951		37.2	23.1	40.77	15.9		0.081739		0.350862	0.069961	0.608556	0.206758		5		5	5	5	4
80.7379		42.57	41.04	51.4847	48.33		44.382		36	32.4	39.26	33.3		0.3809		0.363857	0.155017	0.361609	0.339635		6		5	5	6	7
46.5002		59.58	36.27	57.3901	57.6		33.002		36.3	30.6	38.354	40.8		0.262627		0.18049	0.286854	0.369452	0.29922		4		5	5	6	6
119.63		69.66	37.26	51.9863	14.4		56.331		42.3	29.7	43.79	18		0.20697		0.206263	0.310612	0.553367	0.180728		7		5	6	6	4
64.5903		57.15	41.04	49.7974	32.85		39.83		40.5	38.1	41.978	25.2		0.398153		0.446242	0.549339	0.303184	0.155154		5		5	6	5	6
65.4402		72.36	32.58	30.8726	34.74		41.537		44.1	29.4	31.861	30.9		0.303616		0.236964	0.273886	0.626449	0.446798		6		4	7	5	6
125.498		84.87	35.73	39.1493	24.84		56.9		48	33.3	31.408	24.9		0.502826		0.29435	0.362257	0.390073	0.429038		7		7	5	7	5
45.8122		67.86	62.91	32.993	27.36		30.726		48.3	34.5	33.371	24		0.062365		0.488933	0.072735	0.442992	0.207079		5		7	6	6	4
88.1035		53.19	57.78	14.205	27.54		54.055		40.2	36.3	20.536	25.2		0.283652		0.270871	0.258072	0.566408	0.260392		8		6	7	3	5
63.4572		70.47	39.78	66.9209	31.05		36.985		48	27	48.169	30		0.299561		0.296937	0.218382	0.692213	0.530988		5		6	6	8	5
118.213		72.09	37.98	14.7979	42.84		53.486		39.3	30.9	19.177	34.5		0.34431		0.357608	0.238836	0.268183	0.561346		7		5	7	5	8
73.2509		126.9	58.5	61.2207	38.16		41.537		57.3	37.8	40.015	33.3		0.462123		0.401883	0.45039	0.340937	0.403603		6		6	6	8	6
87.6178		68.31	35.19	49.6834	49.41		43.244		45.9	31.5	37.599	36.9		0.363663		0.368384	0.389057	0.50566	0.508908		5		5	5	6	7
31.9309		100.44	58.41	29.9149	85.68		27.881		58.8	37.2	28.841	43.8		0.223635		0.471531	0.122336	0.479462	0.069691		4		7	7	4	8
73.4533		70.38	40.32	66.2825	61.65		45.52		45	40.5	43.639	35.4		0.542551		0.559652	0.69335	0.297381	0.116825		6		7	7	8	8
141.038		45.18	49.05	31.0322	48.96		60.314		32.1	33.6	28.237	34.2		0.352849		0.097747	0.159974	0.397468	0.320877		8		5	7	3	6
102.268		53.1	39.78	36.6184	17.55		58.607		36	31.5	30.653	20.7		0.527292		0.449956	0.113083	0.166689	0.123429		8		5	5	5	4
42.4127		79.11	35.37	10.8989	41.22		33.002		43.2	30.9	18.271	35.4		0.433469		0.400662	0.412826	0.503829	0.346104		3		6	5	4	6
75.4363		69.84	29.88	56.5009	33.93		48.934		42.9	29.4	43.639	32.4		0.550652		0.391433	0.608166	0.441478	0.511188		7		7	6	8	4
107.124		50.67	44.64	47.0613	50.76		50.641		34.5	36.6	31.71	39.9		0.197654		0.185034	0.463073	0.239328	0.398467		7		4	7	5	6
192.314		22.86	23.04	30.4621	20.61		69.987		21.3	24.9	29.143	22.5		0.454179		0.267353	0.281564	0.507107	0.383902		8		5	4	5	5
53.5015		90.81	31.77	78.9143	26.01		33.571		51.3	27	42.733	28.8		0.308186		0.485155	0.127475	0.184295	0.549012		5		6	6	6	6
48.4427		50.04	38.88	37.4164	48.69		36.985		41.1	31.8	33.522	33		0.118675		0.600203	0.438262	0.556334	0.209545		4		7	6	5	7
58.1556		115.65	31.77	38.9213	56.16		36.985		47.7	31.5	32.314	37.8		0.222893		0.122458	0.591683	0.402991	0.122647		6		7	5	6	8
69.123		123.12	34.65	26.0159	54.9		42.106		73.5	28.2	25.821	37.5		0.421774		0.727206	0.392952	0.378897	0.444417		5		8	5	7	7
95.6309		57.42	31.95	27.7944	25.2		51.779		40.8	28.8	29.445	22.5		0.404264		0.399413	0.15068	0.643741	0.118547		7		5	6	5	5
120.439		30.69	97.56	40.8366	27.27		59.176		29.4	45.3	31.861	29.7		0.425003		0.59312	0.005379	0.0974	0.434337		6		5	7	5	5
133.754		65.97	64.98	17.6252	28.8		59.176		39.9	42	19.781	27.9		0.334564		0.129398	0.348295	0.233234	0.343486		6		6	7	5	7
99.9207		68.85	57.24	47.6541	35.01		47.796		38.4	37.8	34.277	30		0.138996		0.186875	0.300044	0.25444	0.148346		6		6	6	7	4
71.9559		75.51	30.96	31.397	23.31		41.537		43.5	25.5	32.767	23.4		0.098092		0.28747	0.194385	0.575444	0.134372		5		7	5	5	5
100.69		114.48	36.09	27.1332	40.14		50.072		58.8	29.4	25.368	30.6		0.335468		0.333834	0.26027	0.332167	0.10131		7		8	5	3	6
81.1831		51.03	37.08	48.8625	41.58		45.52		33	29.4	35.636	38.4		0.337392		0.171316	0.2975	0.332596	0.339222		5		5	6	8	6
86.6061		121.14	34.47	47.0385	24.84		46.658		57.3	31.8	34.277	24		0.306217		0.367646	0.403612	0.185127	0.265769		6		6	5	7	5
60.4624		87.93	35.91	62.6572	45.09		43.244		56.1	31.8	54.209	38.7		0.424112		0.462124	0.27329	0.591229	0.495105		6		7	7	8	6
73.2105		76.14	45	87.4418	29.88		48.365		44.7	36.6	43.639	26.1		0.197196		0.451182	0.44986	0.175092	0.155693		7		5	5	8	5
71.7535		62.37	43.74	56.2957	27.45		39.83		42	30.6	42.431	25.2		0.274353		0.289171	0.243363	0.518074	0.095272		7		6	6	6	6
61.4337		70.38	56.79	43.5955	33.57		38.123		41.1	36.3	36.542	28.8		0.355136		0.349611	0.169317	0.211996	0.26253		5		6	6	6	6
201.298		69.21	48.87	39.0353	34.74		79.66		41.4	34.5	31.257	25.8		0.425186		0.50766	0.441423	0.091681	0.08951		8		6	6	5	7
45.2051		41.49	33.48	57.1393	49.23		33.571		33.3	28.5	37.75	38.4		0.579377		0.448632	0.221881	0.3684	0.499535		5		5	5	8	5
80.1308		38.52	36.54	49.6378	26.55		44.382		37.2	31.2	35.183	28.5		0.319176		0.639388	0.461416	0.090098	0.362481		6		6	4	8	5
47.3905		63.63	34.92	38.8529	39.42		33.002		38.1	30.9	29.294	31.2		0.371232		0.08471	0.369668	0.153155	0.30264		4		6	6	6	5
59.9363		57.33	83.7	55.9308	48.87		35.278		42	43.8	38.505	36		0.335105		0.497097	0.27374	0.467754	0.278592		5		7	7	6	6
108.581		89.55	17.91	25.3547	15.57		50.641		47.7	23.4	25.368	20.7		0.256686		0.27973	0.480726	0.337697	0.336134		5		6	4	5	6
98.1805		60.84	40.5	44.2111	52.02		48.934		41.7	30.3	34.579	35.7		0.347094		0.45049	0.254526	0.356231	0.40391		6		6	6	4	6
42.3317		31.41	63.36	46.1948	31.5		31.864		26.1	39.6	34.881	27.3		0.192518		0.171397	0.357549	0.253061	0.408248		6		5	6	7	6
76.7314		62.46	21.24	58.781	35.91		44.382		38.4	21	41.223	29.7		0.113938		0.303356	0.229528	0.397643	0.491742		6		7	5	7	7
103.199		76.23	31.68	46.3772	53.91		52.348		44.7	28.8	35.636	36.6		0.148481		0.444127	0.464937	0.230061	0.201546		6		6	5	7	6
54.918		61.65	52.65	46.6052	27.27		38.123		36.9	38.7	38.505	24.3		0.196804		0.208212	0.44444	0.193599	0.190501		4		6	8	6	4
121.046		75.06	58.5	36.778	21.87		50.072		44.1	37.8	28.992	22.2		0.048706		0.300571	0.095015	0.319195	0.163678		7		6	8	4	4
42.1699		95.13	43.38	85.0477	33.03		29.588		51.6	34.8	45.753	29.1		0.426223		0.210436	0.542849	0.186119	0.224005		4		5	7	8	5
114.288		49.95	32.94	28.068	29.61		50.641		31.5	32.4	28.841	24		0.35498		0.154218	0.486402	0.487986	0.186595		8		6	6	5	5
67.747		62.28	35.1	9.1888	48.33		38.123		41.1	29.7	14.798	39		0.222007		0.508414	0.398798	0.325364	0.457709		6		6	7	4	6
78.512		48.42	59.22	7.75234	13.95		43.813		34.2	37.8	14.949	16.2		0.443224		0.359991	0.161351	0.478414	0.223009		6		4	8	4	4
74.3841		118.62	24.57	29.0941	41.4		46.089		55.8	22.8	28.086	35.4		0.349812		0.350771	0.320735	0.296717	0.394522		5		6	4	4	6
68.4754		63.18	45.27	58.3022	26.82		53.486		47.7	31.5	42.129	25.8		0.551988		0.477224	0.289496	0.420522	0.432041		5		6	5	5	5
74.7888		46.8	54.45	50.4586	69.84		42.675		33.9	37.2	48.471	46.8		0.283141		0.209697	0.303832	0.719507	0.489167		5		6	4	6	9
112.102		60.21	39.6	37.006	36		58.607		38.4	33	30.804	30.3		0.522872		0.345861	0.583101	0.453636	0.088857		6		5	6	6	6
55.1203		75.06	60.84	47.8821	30.69		36.985		47.1	37.5	35.334	30.3		0.342879		0.6647	0.203688	0.346597	0.45256		4		6	6	5	6
192.881		61.92	45.72	45.032	45.9		72.263		40.2	35.7	38.052	36.9		0.356067		0.368283	0.328976	0.434309	0.338856		9		4	5	7	4
71.8749		79.38	50.13	43.6183	52.92		43.244		44.7	37.2	37.297	37.8		0.345631		0.357767	0.379786	0.548794	0.494033		6		5	5	8	7
105.101		52.38	48.24	41.6802	16.65		50.072		39	33.6	30.955	22.2		0.321882		0.116321	0.283488	0.012702	0.365883		6		6	5	6	4
53.4206		85.05	60.12	43.2535	38.25		35.847		45.3	41.7	33.673	30.6		0.089486		0.075108	0.029072	0.45033	0.054247		5		7	7	6	6
79.6047		27.72	31.68	15.2767	48.87		41.537		27.3	30.9	22.348	40.2		0.290639		0.382624	0.523643	0.366902	0.586041		7		6	5	4	7
60.8266		111.51	71.1	38.4197	37.17		37.554		55.2	44.7	29.143	27		0.489501		0.491961	0.433529	0.047937	0.141516		5		7	8	6	7
76.7718		117.72	40.05	47.3805	61.11		36.985		49.2	27.6	37.146	43.5		0.016562		0.070777	0.145476	0.289936	0.552444		6		7	5	5	8
76.4885		53.91	10.17	66.6473	28.8		43.244		39	14.1	42.431	27.6		0.294926		0.397425	0.354605	0.170287	0.409762		7		4	2	7	4
83.2066		37.98	60.84	35.9344	34.83		48.365		29.4	39.6	30.955	29.7		0.304761		0.045934	0.280783	0.431568	0.257888		6		5	6	3	5
90.0865		57.96	23.85	29.4361	42.48		44.382		34.8	27.9	26.878	33		0.293465		0.214576	0.460388	0.31756	0.342286		6		5	5	5	5
65.4807		45.09	20.88	46.514	38.16		36.416		33.6	22.2	33.22	27.3		0.11158		0.179339	0.253463	0.274912	0.354185		5		6	6	6	6
35.209		97.38	46.89	7.63833	32.31		29.019		54.6	36.6	14.496	28.2		0.141862		0.37547	0.48826	0.448838	0.213443		5		8	7	4	6
120.763		72.18	26.73	58.8722	44.91		60.314		44.1	26.1	41.827	33.6		0.399063		0.228864	0.398529	0.488263	0.488565		7		5	4	6	6
59.1268		51.57	44.01	57.9601	30.24		39.261		37.2	30.9	39.713	28.5		0.380951		0.341803	0.338385	0.259916	0.446849		6		5	5	4	6
72.3606		70.47	48.51	57.8461	24.12		43.244		39.3	34.5	37.599	24		0.23627		0.122066	0.123635	0.103148	0.221887		4		6	6	5	5
85.1087		53.46	43.83	42.3643	52.38		43.813		35.7	32.7	38.203	40.5		0.091709		0.200562	0.35908	0.337338	0.393054		7		4	4	6	8
46.2574		108.72	34.74	22.7326	47.16		35.278		63.3	28.8	25.519	33		0.484308		0.684852	0.457488	0.229513	0.313251		6		8	5	4	8
74.8293		80.01	53.64	71.5267	41.49		41.537		48.6	38.1	46.81	33.6		0.416537		0.524644	0.391231	0.159186	0.416469		5		8	6	8	5
92.8385		52.83	31.5	35.4784	21.42		49.503		34.2	25.2	31.257	22.5		0.311326		0.329179	0.135434	0.530969	0.255989		7		5	5	4	4
143.548		46.26	50.85	32.1722	28.8		62.59		32.4	36	29.596	25.5		0.231496		0.458861	0.295471	0.206835	0.299961		6		6	7	5	5
28.8147		92.7	33.57	65.1653	26.73		26.743		47.4	25.8	39.562	25.5		0.417277		0.384106	0.098531	0.363255	0.366624		5		7	4	8	6
107.448		22.41	41.58	82.722	11.97		49.503		25.2	33.3	49.679	16.5		0.395285		0.323389	0.477229	0.395492	0.484443		7		5	6	8	5
100.245		74.07		69.1782	45		51.21		45		43.79	33		0.470717		0.454683		0.430249	0.268092		6		4		7	7
88.1844		51.12	40.05	33.9051	111.24		47.796		37.8	35.1	33.522	60.6		0.172443		0.469093	0.479741	0.365351	0.44673		7		6	5	7	9
32.2547		78.93	41.94	39.2405	96.3		27.881		42	36.9	29.143	68.7		0.169633		0.261644	0.296115	0.10758	0.74384		4		6	7	8	6
63.7		50.49	75.33	75.7677	29.52		36.985		36.3	57.6	42.431	23.4		0.319484		0.414077	0.73692	0.448325	0.150605		5		5	8	6	4
36.9492		43.56	47.52	3.51135	59.76		26.743		31.5	33.6	10.57	38.7		0.27628		0.161827	0.316383	0.442702	0.06023		5		6	7	4	8
79.4833		53.28	39.87	67.6734	34.29		46.089		36.6	31.8	41.978	26.4		0.357606		0.214731	0.265977	0.16574	0.266299		5		5	6	6	5
144.843		58.32	40.23	46.4912	20.07		61.452		42.6	33.6	37.448	21.6		0.168854		0.526429	0.480481	0.478045	0.170604		8		5	4	7	7
123.515		70.29	62.1	45.5792	97.38		60.883		47.4	47.1	36.693	70.2		0.507197		0.551207	0.628196	0.474582	0.586176		6		7	7	7	7
76.529		77.85	19.62	65.5985	43.47		42.675		39.6	27.6	45.904	33.3		0.157927		0.199523	0.685103	0.264477	0.056508		5		7	5	7	5
140.269		53.73	24.48	35.0223	14.13		69.987		37.8	23.4	31.861	18.9		0.528381		0.260248	0.463834	0.393748	0.390356		7		6	5	6	4
86.2823		48.78	36.27	47.3349	109.98		50.641		36.3	32.4	34.881	64.5		0.549097		0.236892	0.507043	0.273881	0.530111		5		4	7	6	6
76.3267		70.11	63.18	38.0321	67.05		42.675		40.5	41.7	31.408	41.4		0.424235		0.20042	0.208186	0.350359	0.415056		6		6	7	5	7
114.045		104.58	46.89	92.5265	29.43		55.762		46.8	33.9	57.229	27.6		0.322292		0.178951	0.134118	0.346078	0.114193		7		6	8	7	4
95.9547		53.64	23.13	77.3866	49.68		46.658		38.4	23.4	44.696	34.5		0.161334		0.511854	0.341734	0.464894	0.298019		6		6	5	6	5
51.7613		90.63	39.96	23.3938	30.06		34.709		48.3	32.4	26.123	29.7		0.10308		0.328646	0.352382	0.215097	0.487345		6		6	6	5	4
73.0891		49.86	34.83	76.3606			40.399		35.4	27.9	50.132			0.345038		0.353668	0.097864	0.38605			5		4	6	8
46.9049		75.24	25.2	42.0906	69.12		33.571		45.3	24.3	31.559	46.8		0.311521		0.229203	0.300962	0.130357	0.560808		5		5	5	6	6
77.5003		32.58	20.16	35.8204	66.24		42.106		28.5	22.2	30.502	44.4		0.231306		0.262731	0.224021	0.216758	0.206756		5		6	4	5	7
96.1166		60.84	30.15	59.8754	35.64		56.331		36.9	30.9	40.921	31.2		0.526621		0.254774	0.574577	0.45393	0.557312		7		5	6	6	4
85.2706		107.01	26.55	21.1593	65.52		47.227		50.4	24.9	25.217	40.5		0.213934		0.416665	0.425677	0.440583	0.285279		6		7	4	5	5
113.235		66.6	25.92	32.7194	50.85		54.624		40.8	27.3	31.257	42.9		0.312333		0.290299	0.452983	0.231395	0.625415		6		6	4	6	6
40.1059		97.11	46.17	50.5954	37.62		30.157		49.8	34.8	38.807	31.2		0.317548		0.135132	0.410275	0.524948	0.359144		6		7	7	7	6
146.421		85.77	42.48	16.2799	49.95		65.435		49.5	32.4	21.291	41.1		0.105668		0.500247	0.218463	0.297457	0.293197		7		7	6	5	6
69.4467		41.31	30.51	26.472	55.53		39.261		33	29.1	28.388	40.5		0.073918		0.433542	0.435618	0.460964	0.361475		5		4	6	5	6
110.929		71.28	58.68	33.3351	16.29		48.934		53.1	38.4	30.351	20.1		0.265097		0.74651	0.134226	0.105629	0.404369		6		7	7	5	5
72.401		44.82	33.75	22.8466	64.35		45.52		34.8	30.9	26.123	39.9		0.297213		0.392751	0.57257	0.181224	0.282048		7		5	7	4	7
103.806		75.51	31.14	38.6933	50.4		49.503		41.7	28.5	34.428	38.1		0.324822		0.135378	0.192177	0.546385	0.323817		5		6	6	6	5
46.5002		59.76	20.61	56.8885	50.49		34.14		37.8	23.1	36.24	38.4		0.522474		0.295747	0.462793	0.359867	0.370014		6		5	5	5	7
52.0851		48.51	35.73	52.1459	49.95		34.709		35.4	32.1	36.693	38.4		0.428671		0.41596	0.265412	0.077559	0.591761		4		6	7	6	6
76.1243		85.32	82.08	40.2666	46.35		44.382		48.9	45.9	35.183	32.7		0.280733		0.389825	0.249685	0.31208	0.290692		4		6	6	4	7
103.158		126.54	30.6	33.9735	53.37		52.917		61.8	26.4	33.824	36.3		0.006294		0.419655	0.118294	0.505338	0.219686		5		6	5	6	6
44.4767		54.45	46.44	36.208	42.39		31.864		44.4	39.3	30.049	33.3		0.517217		0.416811	0.492836	0.430344	0.33289		4		5	6	6	6
54.9584		51.57	34.02	124.516	40.77		35.278		36.3	33	61.155	31.5		0.102009		0.327557	0.366392	0.37698	0.451434		5		5	6	9	5
95.1453		80.37	32.13	34.6119	34.74		52.348		48.9	28.2	31.861	31.8		0.106511		0.378989	0.360718	0.245909	0.425492		4		6	5	4	4
35.6947		67.59	51.66	59.465	63.09		30.157		40.2	38.4	39.109	44.7		0.341927		0.431878	0.423021	0.35583	0.465926		4		6	6	6	7
114.045		62.64	43.02	45.5792	23.22		54.624		37.2	31.8	37.75	28.5		0.344171		0.0705	0.146318	0.458157	0.461539		7		6	8	5	4
79.5643		50.49	32.67	48.7713	48.24		46.089		39	28.8	36.391	38.4		0.183829		0.468342	0.155983	0.114205	0.25328		7		6	5	5	7
132.58		95.13	30.42	13.1562	30.42		61.452		49.2	27.3	21.593	26.4		0.400883		0.444427	0.409744	0.672073	0.132368		7		7	6	5	5
74.8293		93.69	32.85	73.442	50.49		43.813		53.4	31.8	41.525	34.8		0.292077		0.353936	0.608026	0.228727	0.356368		5		7	5	8	6
104.008		70.83	80.19	28.5696	56.43		52.348		42.3	43.8	28.388	46.5		0.40997		0.28536	0.145334	0.167672	0.607795		7		5	6	4	10
79.969		75.42	44.46	46.5596	57.6		44.951		41.4	38.4	33.522	36		0.373308		0.342432	0.450088	0.348367	0.263998		5		6	6	5	7
87.6178		74.79	43.65	43.5727	51.66		49.503		44.4	40.8	33.22	35.7		0.461443		0.476135	0.657249	0.147828	0.420036		5		6	8	6	6
35.209		39.78	41.58	42.7519	86.76		33.002		33.6	30.9	35.334	48.9		0.645363		0.440579	0.116722	0.517161	0.538034		5		5	6	7	7
66.4924		82.26	63.27	43.2079	54.36		36.416		53.7	43.2	36.844	33.9		0.303862		0.593829	0.499381	0.498912	0.380178		4		6	8	4	5
56.4963		112.95	30.87	45.8072	31.32		36.416		63.6	27.3	36.844	31.2		0.384086		0.587623	0.032885	0.402151	0.464475		6		7	6	7	5
136.789		80.73	26.01	15.6871	59.49		65.435		46.5	26.1	20.989	39.6		0.548827		0.141238	0.31571	0.251734	0.30312		7		5	5	4	6
144.114		63.63	47.34	41.7486	33.12		65.435		42	31.2	34.579	25.8		0.443979		0.5148	0.282352	0.196863	0.051338		9		6	6	7	5
123.717		85.5	24.21	61.6311	50.49		56.331		52.2	26.1	37.448	40.2		0.178819		0.656075	0.54867	0.11757	0.288698		7		6	5	7	7
67.3828		56.7	49.68	26.3808	45.81		38.123		40.2	47.7	29.143	37.2		0.220354		0.3592	0.585369	0.432151	0.321551		6		4	6	6	7
85.1491		108.09	27.81	12.9282	44.37		44.951		55.8	25.5	18.422	30.9		0.184434		0.323437	0.259832	0.210788	0.228618		6		6	5	5	4
97.6949		61.65	14.13	28.2732	54.27		50.072		37.8	18.9	30.804	42.3		0.034451		0.202077	0.275071	0.501487	0.399165		4		5	4	6	7
77.824		108.81	20.52	33.9279	49.95		44.382		51	21	28.992	38.7		0.53695		0.230346	0.385275	0.439188	0.497533		6		7	4	5	6
78.8763		63.99	65.97	55.1556	43.65		44.951		42.6	45.6	41.223	35.4		0.314585		0.557377	0.456831	0.074992	0.291833		7		6	6	8	6
84.1374		71.19	27.18	32.3774	40.77		43.244		40.8	27.3	29.445	36.9		0.128913		0.360292	0.540911	0.493836	0.48454		6		7	6	6	5
92.3933		88.11	29.79	44.9636	39.87		55.193		47.4	24.9	36.542	39.6		0.479776		0.297775	0.273755	0.369519	0.518182		7		7	4	7	6
78.6739		103.23	11.52	57.0253	42.39		42.675		54.9	17.7	38.052	35.1		0.521379		0.39489	0.456984	0.502539	0.513204		5		6	5	6	6
86.6061		100.26	43.92	76.885	38.88		43.813		57	32.1	43.941	33		0.239259		0.365231	0.37827	0.307218	0.393968		5		6	5	6	5
94.4977		46.35	9.72	23.3482	34.02		50.072		35.4	14.1	24.311	27.6		0.383585		0.534682	0.318634	0.605673	0.381095		5		4	4	6	5
67.747		106.02	21.69	36.892	30.51		35.847		57	23.4	33.069	25.2		0.202465		0.338175	0.219078	0.278229	0.161481		6		7	7	4	7
56.901		79.38	25.56	71.2759	43.83		36.985		43.2	24.6	44.696	32.1		0.433233		0.165872	0.483553	0.225318	0.298736		6		6	6	8	6
80.2927		89.55	24.66	27.3156	30.78		56.331		48.3	26.4	27.331	27.3		0.700919		0.592344	0.524098	0.279446	0.27971		6		7	4	4	6
114.611		64.62	31.41	37.7357	48.87		59.176		36.3	28.8	32.918	36.6		0.158746		0.14733	0.422101	0.248228	0.18952		7		4	7	6	6
49.0903		93.42	6.84	63.364	26.28		35.847		50.1	14.4	41.072	24.3		0.472508		0.281291	0.685331	0.194938	0.234588		5		7	5	8	6
51.9636		137.07	52.47	12.6318	34.65		34.14		63.3	38.1	18.724	28.5		0.220504		0.422254	0.487062	0.266325	0.404543		6		9	7	5	4
80.8188		43.47	9.54	57.5041	25.29		43.813		33.3	13.8	39.713	25.5		0.382742		0.115789	0.18837	0.491026	0.389705		6		5	6	7	5
81.1831		89.19	55.44	75.1065	35.55		42.106		48.6	41.1	40.166	29.4		0.25013		0.297765	0.36169	0.123394	0.063436		5		5	8	7	4
93.4455		108	32.76	30.7813	45		49.503		53.7	32.1	28.539	38.4		0.207185		0.229623	0.516558	0.388463	0.43163		7		8	5	5	7
127.521		75.33	62.64	30.8498	19.44		59.745		46.5	44.4	26.274	24		0.413585		0.364466	0.556034	0.211109	0.471892		6		6	10	5	4
85.5943		59.85	11.16	66.2369	21.24		46.658		42.6	15.3	40.015	21.6		0.206302		0.593936	0.180175	0.107489	0.389592		5		6	5	8	6
109.431		95.67	34.47	45.6704	25.11		56.9		49.8	30	31.71	26.7		0.465709		0.328069	0.309699	0.304281	0.535524		6		7	6	6	5
60.9885		71.28	25.47	21.6609	31.32		46.089		48.3	24.6	24.009	27.3		0.70783		0.461875	0.261317	0.281381	0.312959		6		7	5	6	5
102.956		44.73	9.81	35.6152	22.59		51.779		36.3	16.8	27.784	24.3		0.366612		0.536852	0.638616	0.281792	0.480324		6		5	6	4	4
45.5289		84.06	44.73	50.7778	40.95		30.726		45.9	35.4	36.693	32.1		0.409469		0.383666	0.569061	0.423104	0.313909		3		5	5	7	6
54.149		54.72	32.31	58.5758	30.15		35.847		35.1	25.8	38.656	27		0.251502		0.386067	0.279065	0.282601	0.137874		5		4	5	6	6
98.6662		85.41	28.62	59.807	44.55		54.055		48.6	25.8	42.431	39.6		0.404484		0.450744	0.19772	0.413473	0.621127		5		5	6	8	6
76.0029		61.83	42.03	37.5761	30.78		41.537		42	30.6	29.898	26.7		0.12867		0.528686	0.324902	0.121686	0.404896		6		7	6	4	6
58.884		115.74	56.43	47.4717	32.31		35.847		61.5	42.3	32.012	27.9		0.163446		0.532812	0.665512	0.115038	0.391175		5		7	7	6	6
70.9441		106.65	52.2	16.6903	30.6		37.554		52.8	44.7	20.234	29.1		0.289453		0.309548	0.59526	0.108428	0.578703		5		6	6	5	5
76.8528		60.21	38.16	28.068	43.47		47.796		38.1	30.6	25.368	34.2		0.361511		0.10599	0.311631	0.235692	0.342448		5		7	6	6	6
99.8398		110.16	30.42	50.3218	24.48		52.348		63.6	28.5	36.995	24		0.369474		0.199508	0.383134	0.269724	0.420095		5		8	5	6	6
58.884		77.49	36.54	36.664	39.15		35.278		47.1	35.4	30.502	32.7		0.319742		0.502313	0.532829	0.143259	0.415699		5		5	6	5	7
69.811		114.3	37.89	66.0773	13.59		42.106		54.3	36.3	43.79	17.7		0.487023		0.055211	0.642605	0.387656	0.310085		4		8	7	6	4
73.2914		72.81	51.48	12.3125	36.9		40.399		46.2	39	18.422	29.4		0.297677		0.2664	0.597406	0.407893	0.258851		8		6	5	4	5
92.6361		93.96	28.62	56.9569	38.97		44.382		49.5	25.5	40.619	30.9		0.419526		0.086694	0.546267	0.419117	0.365435		7		5	4	8	9
71.7535		60.75	14.58	36.2308	36.27		44.951		38.4	18.9	30.804	30		0.432957		0.167923	0.133137	0.175015	0.132161		6		4	4	6	7
115.421		34.47	27.45	26.4264	35.37		54.055		28.8	30	25.821	31.2		0.426469		0.183137	0.560086	0.243534	0.381875		6		6	5	7	6
88.063		57.33	40.77	38.7161	30.6		46.658		42.3	31.5	32.465	28.5		0.096276		0.687017	0.405604	0.175569	0.335807		4		6	4	5	6
139.865		78.93	33.39	13.7946	53.19		55.762		51	29.1	18.875	38.4		0.242214		0.241117	0.489775	0.399132	0.394905		5		7	5	4	7
66.6138		134.1	49.68	45.6476	30.96		43.813		56.4	32.1	33.069	33.6		0.523056		0.346013	0.357422	0.311453	0.541159		6		7	6	5	5
121.694		96.39	40.95	89.5623	33.21		66.573		57.3	29.4	51.642	27.6		0.554856		0.579598	0.397429	0.388225	0.13579		6		7	7	8	6
176.733		76.59	48.87	7.68394	58.23		68.28		45.3	46.8	14.043	41.1		0.348399		0.287628	0.741677	0.393694	0.357913		8		5	6	4	8
134.725		62.55	49.95	62.2923	23.85		69.418		42.3	50.1	39.109	24		0.676591		0.312371	0.672664	0.272684	0.314675		8		5	7	7	8
86.3228		70.11	7.11	80.8524	29.88		49.503		48.3	12.6	52.397	31.2		0.45985		0.599672	0.336657	0.414328	0.575084		6		5	3	10	6
79.2405		107.91	43.38	31.625	31.05		45.52		46.5	35.1	29.143	27.3		0.426298		0.01458	0.495012	0.488863	0.026991		4		6	6	6	5
75.4768		106.83	48.06	33.1755	32.58		44.382		52.5	36.9	28.086	31.2		0.420409		0.406929	0.482381	0.275041	0.526465		6		8	5	7	7
24.3225		85.14	80.82	25.6511	47.61		22.191		45.6	41.4	28.841	34.8		0.219985		0.388551	0.237497	0.317477	0.385363		4		8	6	5	6
72.401		94.41	18.99	40.0386	31.59		48.934		52.5	29.7	31.861	27		0.532892		0.49562	0.730592	0.302448	0.302635		7		6	5	6	6
77.6217		74.52	80.46	16.9868	22.95		41.537		46.2	53.7	20.536	21.9		0.246236		0.55217	0.569617	0.305741	0.286469		7		5	7	4	5
78.9977		76.41	43.47	37.5076	18.9		42.675		42.3	35.1	35.938	20.7		0.407619		0.061484	0.392007	0.487765	0.277805		7		6	6	7	4
83.4494		69.66	40.59	66.3737	37.44		48.365		45	35.1	39.411	35.7		0.488595		0.306237	0.283765	0.286389	0.514643		7		6	5	6	5
45.4884		97.02	19.44	13.9542	36.81		38.123		54	23.1	20.385	27.9		0.603793		0.346308	0.505236	0.317285	0.315839		4		7	5	4	6
47.1477		65.61	30.69	62.7484	41.76		35.847		45.6	26.4	40.468	31.2		0.469924		0.383971	0.307795	0.210593	0.201331		4		7	5	7	6
75.8815		64.98	43.56	57.2077	22.68		40.968		42	30.6	43.035	23.7		0.179068		0.601321	0.245052	0.559598	0.311806		5		4	6	8	5
47.3096		63.72	38.07	26.9508	23.4		39.83		39.3	29.4	28.992	22.8		0.678357		0.349325	0.262792	0.430537	0.371293		4		5	5	5	5
80.1713		57.06	38.07	45.6476	49.68		46.089		34.5	33.6	35.485	34.8		0.437957		0.388837	0.626025	0.419731	0.398865		7		4	6	7	7
134.037		94.77	37.53	40.9734	29.25		59.745		51	31.8	32.314	24.3		0.41449		0.398006	0.225201	0.254973	0.101863		8		7	6	5	5
98.3019		94.41	35.46	6.8859	13.14		52.917		49.8	32.4	12.382	17.4		0.348207		0.5099	0.386814	0.192055	0.14579		6		6	7	4	5
66.1686		86.13	21.6	31.1462	19.62		43.813		48.9	24	28.841	20.7		0.515927		0.555019	0.540269	0.367242	0.402884		6		6	6	5	6
71.3893		83.25	45.54	58.0057	8.1		40.968		49.5	35.1	36.24	12.3		0.280743		0.381268	0.341558	0.136658	0.178118		5		8	6	7	4
65.1569		56.25	30.96	29.5501	23.13		43.813		35.4	29.1	27.482	24.9		0.494191		0.318602	0.374784	0.268711	0.467627		4		5	7	5	6
63.9023		53.73	60.57	33.7227	27.9		36.416		37.5	56.4	30.2	26.4		0.2643		0.33594	0.788196	0.437467	0.261433		6		5	7	7	5
112.952		121.77	61.83	26.13	55.98		53.486		49.8	38.7	24.16	39.9		0.450386		0.022521	0.248554	0.385368	0.247401		8		7	6	5	9
67.6256		107.01	41.76	30.5533	45.54		39.261		54	35.1	26.274	35.1		0.091204		0.345379	0.224694	0.319426	0.252988		6		7	6	6	6
110.403		75.42	35.82	30.7585	28.71		52.348		42	29.4	28.086	26.4		0.248308		0.233671	0.132884	0.254444	0.386378		6		6	7	4	7
79.281		104.85	32.67	79.4615	48.24		42.106		55.2	29.7	47.565	34.8		0.238368		0.524532	0.250257	0.392192	0.326772		6		6	6	8	7
26.5889		54.18	34.38	11.6285	22.14		25.605		38.7	27.3	15.704	20.7		0.519325		0.652492	0.133546	0.177062	0.113233		4		4	6	4	5
44.679		69.93	46.71	26.9736	20.79		33.002		46.2	32.7	25.066	21.9		0.419869		0.366156	0.228114	0.25893	0.238767		4		6	7	5	5
41.9675		72.09	69.66	32.4002	10.26		30.726		49.2	42.6	28.539	19.2		0.320333		0.324869	0.307562	0.148538	0.210291		3		6	6	6	3
123.596		77.85	69.3	59.4194	47.88		58.607		46.5	42.6	41.827	33		0.576857		0.47569	0.237717	0.550289	0.27863		9		6	6	7	6
86.4442		39.15	53.1	66.0317	51.03		44.951		30.6	42	42.129	33.9		0.31735		0.180904	0.432034	0.423996	0.30253		7		4	5	8	6
18.94		56.79	30.33	57.3445	14.31		19.915		36.6	25.5	41.827	19.8		0.341785		0.532684	0.24343	0.214987	0.504656		4		5	6	8	6
55.5655		60.84	5.76	16.7815	23.94		36.985		38.7	11.7	23.707	26.1		0.113432		0.386171	0.425542	0.674755	0.546096		6		6	4	5	5
27.6411		63.27	36.54	59.237	52.11		25.605		42.9	30.3	37.297	32.7		0.377587		0.053235	0.412214	0.221822	0.279621		4		5	7	7	6
83.4089		74.34	7.11	17.534	45.36		44.382		41.4	15	22.952	35.7		0.360953		0.340638	0.507501	0.245878	0.463195		6		6	4	4	8
39.8226		66.69	21.33	45.1232	65.16		29.588		46.2	21.3	32.616	41.4		0.478766		0.449987	0.145114	0.236424	0.392515		5		8	5	5	5
56.0916		102.06	13.41	34.2699	28.62		39.261		50.4	20.7	33.371	27		0.339869		0.291456	0.377067	0.542608	0.309784		6		6	6	5	6
49.2521		72.72	42.03	40.8138	10.35		39.83		43.8	35.7	33.22	16.8		0.58099		0.341816	0.324884	0.212868	0.542348		6		6	7	6	4
54.5942		33.3	51.21	45.2144	24.84		37.554		28.8	39.3	34.579	25.8		0.132584		0.427205	0.340301	0.346097	0.531075		5		3	7	5	5
168.841		161.91	24.66	36.1624	42.21		65.435		63.6	25.5	32.465	30.9		0.427407		0.382207	0.553086	0.355096	0.338113		8		7	4	6	7
199.113		76.05	27.45	15.7783	28.35		80.229		45.6	26.1	21.744	25.8		0.31262		0.312403	0.222969	0.210251	0.353147		7		6	6	5	6
87.0512		70.83	22.68	76.0869	18.09		47.227		38.4	24.3	46.206	21.6		0.384404		0.188768	0.288625	0.193189	0.43849		5		6	5	7	5
89.6818		66.33	32.22	43.8919	53.28		47.227		40.5	28.5	35.334	35.4		0.373743		0.374789	0.173867	0.229918	0.242308		7		5	6	7	6
126.874		62.82	34.56	14.9575	25.11		62.59		43.5	34.5	19.328	28.5		0.454456		0.389868	0.423405	0.413527	0.444772		7		7	7	5	4
93.5265		57.51	56.34	53.6964	31.41		47.796		39.6	37.2	38.354	28.5		0.156765		0.416912	0.164784	0.443134	0.304892		5		6	6	6	5
78.4311		63.81	11.34	17.2148	39.69		41.537		38.7	15.9	22.499	30		0.313269		0.209909	0.158497	0.165361	0.43712		7		5	4	4	7
108.338		106.92	34.29	36.8464	47.16		51.21		47.4	28.5	28.388	42.6		0.102161		0.028657	0.294096	0.172593	0.60796		5		6	5	6	6
92.6766		78.75	14.49	40.6086	44.01		50.072		49.2	19.8	34.579	34.5		0.403039		0.354146	0.347553	0.480313	0.474235		6		6	6	5	8
72.6034		47.34	29.25	10.1236	48.69		41.537		37.8	29.4	16.761	39		0.342349		0.536165	0.33694	0.429101	0.65506		5		5	5	4	8
101.378		68.67	21.96	30.6901	49.32		49.503		42	21.9	28.69	36.9		0.233941		0.261487	0.246763	0.293578	0.409823		5		5	5	6	7
131.326		47.61	36.54	32.651	33.84		69.418		39.3	31.2	31.559	28.2		0.641884		0.310671	0.110743	0.48057	0.407374		7		5	6	7	7
89.0747		43.92	20.61	41.9538	24.21		44.382		30.3	21	38.354	25.8		0.185691		0.143973	0.312798	0.561768	0.409093		6		5	6	5	6
84.2993		74.16	28.17	45.4424	44.19		44.951		41.7	27.6	35.183	40.8		0.440494		0.277311	0.552952	0.111385	0.525396		5		5	5	7	6
87.0108		61.2	25.47	17.8304	27.81		43.813		42	25.5	21.744	26.4		0.179205		0.500988	0.364677	0.333111	0.203344		6		6	5	5	5
71.0251		68.85	38.97	40.5174	39.51		45.52		40.2	30.9	32.616	33.3		0.427475		0.230468	0.308034	0.239299	0.51578		5		5	5	6	6
100.933		61.83	28.71	19.9965	44.28		54.055		40.8	26.4	23.556	33.9		0.467539		0.353399	0.186076	0.407788	0.471603		6		7	6	4	6
97.5735		74.61	35.46	50.5726	36.36		46.089		48.9	30.3	45.149	28.8		0.229532		0.51204	0.42455	0.476803	0.215608		6		6	6	7	6
77.2979		51.3	39.69	22.4818	53.19		43.244		39.3	34.8	22.348	33		0.335635		0.217883	0.417295	0.161933	0.406045		6		6	6	5	5
91.9077		48.96	33.12	8.98359	37.08		48.365		35.4	30	15.855	30.9		0.36764		0.275137	0.445895	0.266298	0.474449		7		5	7	5	7
140.512		59.58	26.73	62.2695	51.03		68.28		33.9	30.6	43.035	36.3		0.51034		0.198938	0.552417	0.148112	0.258147		6		6	5	7	7
131.892		69.3	30.51	5.99666	61.02		63.728		42	26.7	12.382	40.2		0.231873		0.418751	0.034073	0.218949	0.254301		7		6	5	4	7
74.9911		72.36	38.88	45.83	32.22		38.692		44.4	30.6	34.277	29.7		0.24331		0.185664	0.492488	0.304953	0.338584		6		5	8	7	4
58.965		53.82	43.29	49.9798	29.25		35.278		33.6	32.1	34.579	32.1		0.085022		0.265551	0.232289	0.182733	0.658313		5		5	7	6	5
71.5512		105.57	20.7	80.6927	36.72		39.83		51.9	22.5	41.827	32.7		0.23952		0.391861	0.248881	0.277931	0.276631		5		7	6	8	6
50.7495		60.75	43.02	46.9929	27.81		36.416		42	31.5	37.448	24.3		0.449806		0.185831	0.228007	0.572204	0.324681		4		7	6	6	4
80.576		119.52	10.89	59.7158	18.27		39.261		51.6	18	40.921	21		0.108473		0.357938	0.617507	0.460969	0.392036		6		8	3	5	4
77.9455		70.11	14.31	51.2567	26.55		44.951		39.9	17.7	37.901	24.9		0.50335		0.493831	0.416639	0.437752	0.334954		5		6	4	8	5
36.9087		54.54	13.41	54.1524	20.88		29.019		38.1	17.7	35.032	22.8		0.316369		0.446147	0.499526	0.198282	0.405538		4		6	6	6	5
69.8514		41.94	19.35	40.6998	29.43		40.968		30.9	21	33.673	27.9		0.402985		0.103573	0.118564	0.376927	0.496184		6		7	6	6	5
130.597		60.57	22.5	49.3414	29.43		63.728		36.6	23.7	35.334	28.2		0.603854		0.368456	0.559166	0.49047	0.425673		8		5	4	7	6
32.1333		83.79	28.35	36.1852	28.62		26.743		45.3	25.8	27.18	24.9		0.168045		0.208693	0.398746	0.120612	0.26854		4		6	5	6	5
58.1151		56.52	52.56	32.4914	23.94		39.261		35.1	36	28.992	24		0.367862		0.221861	0.507366	0.251576	0.236442		7		5	7	6	5
124.284		62.28	38.61	41.9766	54.27		53.486		41.1	37.5	31.861	40.5		0.288889		0.349574	0.670962	0.171128	0.625776		6		7	7	7	6
52.0851		72.63		42.6379	63.9		34.709		41.4		33.975	43.5		0.130527		0.391807		0.391001	0.33671		6		6		4	8
95.6309		96.93	105.75	46.3544	15.84		54.055		53.1	59.4	36.693	20.7		0.583024		0.534813	0.434337	0.492373	0.218711		5		7	8	8	4
98.9495		88.65	59.58	56.1589	19.98		45.52		59.1	43.2	36.995	23.1		0.191997		0.275752	0.570166	0.24853	0.189353		7		9	6	6	5
58.5603		64.71	55.44	42.9571	19.26		38.123		44.4	39.9	33.371	28.5		0.355604		0.53796	0.43381	0.338379	0.695477		5		7	5	7	5
44.9623		108.36	47.7	51.3706	43.65		30.726		59.7	32.7	33.824	35.4		0.00701		0.507034	0.088987	0.179306	0.453226		5		6	6	6	6
71.8345		134.37	100.17	45.488	77.94		39.261		66	46.8	31.559	48.9		0.327036		0.379328	0.081183	0.333882	0.50826		6		8	7	6	7
61.5955		58.14	70.47	30.4621	23.4		43.244		37.5	43.2	28.086	38.1		0.497869		0.235985	0.419986	0.134846	0.72509		5		6	4	6	7
139.743		64.71	22.05	78.3442	39.33		62.59		43.8	25.2	41.525	32.7		0.446023		0.441921	0.205612	0.200769	0.398894		6		5	4	9	7
83.0852		17.46	41.13	23.0974	36.09		44.382		20.1	33.3	22.499	29.4		0.186799		0.260779	0.01449	0.198276	0.086421		6		4	6	5	6
96.1975		79.02	61.11	70.5235	13.23		52.348		48	38.7	45.149	21		0.252429		0.383241	0.26984	0.397282	0.690223		6		7	6	6	4
67.059		26.28	84.51	78.8003	20.16		39.261		24.6	54.9	42.733	22.5		0.334495		0.276481	0.537435	0.332588	0.189521		6		5	8	5	5
31.6072		45.27	54.45	57.5497	26.01		30.157		34.5	34.5	38.052	24.9		0.550691		0.457297	0.285142	0.446568	0.137071		4		6	5	6	5
117.485		55.35	44.1	33.6771	45.81		52.348		38.1	33.6	30.804	38.7		0.249796		0.536838	0.433745	0.360606	0.271246		6		7	5	5	6
64.0642		31.14	83.61	45.602	65.43		38.692		29.7	48	35.485	45		0.316251		0.598745	0.453325	0.306962	0.395071		5		4	9	5	7
48.8474		48.69	35.82	44.8952	41.85		33.002		33.9	27.6	37.599	34.5		0.4954		0.255048	0.331416	0.131314	0.486893		5		4	5	7	6
47.2286		54.63	51.12	6.9087	44.19		34.709		32.7	36.9	12.835	31.2		0.300846		0.114265	0.30035	0.462677	0.239228		4		5	6	4	6
150.468		54.72	58.32	45.6248	39.51		65.435		39.6	37.5	33.522	36		0.454188		0.622033	0.414711	0.102898	0.669607		6		5	6	7	6
140.189		76.14	48.96	55.4748	34.83		61.452		48.6	31.8	37.599	32.7		0.463061		0.538871	0.181835	0.356186	0.450209		8		8	4	8	7
60.8671		92.61	33.3	7.93475	37.44		39.83		49.8	28.8	14.798	32.4		0.380435		0.217508	0.283259	0.445275	0.409795		5		6	5	4	6
96.0761		101.07	44.91	15.4135	54.63		56.331		55.8	33.3	20.385	37.8		0.632939		0.42486	0.479273	0.104801	0.093355		7		8	4	4	7
62.2026		42.66	107.82	47.5173	23.76		41.537		30.6	52.8	39.562	30.6		0.302987		0.272683	0.277481	0.590185	0.565549		5		6	8	6	6
143.305		81.27	111.87	36.9832	35.82		62.59		45.3	63.3	35.183	29.1		0.362383		0.155049	0.606608	0.6166	0.444305		8		6	7	6	5
47.1882		98.19	53.28	44.3251	19.53		33.571		55.5	36.3	41.827	21.3		0.351961		0.460358	0.479561	0.623694	0.264336		5		7	7	7	5
23.1084		33.21	81.9	36.3676	29.79		19.915		26.4	49.5	39.562	26.7		0.070773		0.15808	0.375941	0.681614	0.408833		4		5	6	5	6
134.159		94.5	73.35	49.3414	33.21		60.314		48	42.6	40.317	27.6		0.200669		0.169817	0.206131	0.4307	0.094026		9		8	8	5	6
74.3032		59.94	63.27	35.0451	38.97		47.227		39.9	42	27.935	29.4		0.263198		0.350111	0.379408	0.374576	0.245829		4		5	6	6	6
50.9924		39.15	46.44	30.1429	32.94		35.847		30	34.2	29.445	27.6		0.481897		0.345813	0.366895	0.324781	0.355359		5		5	4	5	6
197.737		45.45	50.22	14.2506	38.79		71.125		33.6	36	19.328	31.5		0.222436		0.379862	0.32459	0.17725	0.206358		8		7	6	5	6
50.8305		77.31	24.48	25.2635	32.31		34.709		54.6	22.2	28.237	27		0.188754		0.60484	0.24544	0.135781	0.422788		5		7	5	6	5
85.1087		49.86	45.81	57.6181	46.8		43.813		35.1	32.1	44.243	32.4		0.192943		0.385925	0.029381	0.122242	0.320141		5		6	5	7	5
59.1673		43.65	41.04	33.5403	66.51		34.709		32.1	32.1	27.633	44.1		0.275541		0.416901	0.368896	0.317239	0.400572		5		4	5	4	7
110.16		40.95	38.88	59.4422	31.23		52.348		30.9	31.2	39.26	26.7		0.322582		0.155748	0.446037	0.23729	0.339602		6		4	5	7	4
137.801		44.64	61.38	56.8201	19.71		61.452		33.3	40.2	42.431	22.5		0.436698		0.26883	0.308026	0.263277	0.341245		6		6	4	7	5
56.4153		39.96	40.77	29.6869	77.22		34.709		35.7	32.1	30.502	42.9		0.328194		0.63917	0.487072	0.471941	0.245256		3		4	6	5	7
63.9833		79.65	63.99	47.0613	54.81		36.416		50.1	39.9	34.73	41.7		0.172299		0.375281	0.228647	0.285614	0.555337		4		6	6	5	8
115.785		73.62	44.37	44.1655	50.49		54.624		54.3	34.5	33.069	33.6		0.350664		0.507501	0.463151	0.333437	0.344556		8		5	7	5	6
62.4859		68.94	43.92	28.3873	54.36		37.554		40.5	34.5	27.18	36.6		0.326132		0.412906	0.240838	0.218087	0.495683		5		6	6	7	6
67.0185		104.4	59.31	34.5891	61.02		40.399		51.6	39.9	30.502	36.6		0.312719		0.350851	0.382512	0.374373	0.356348		6		6	8	5	5
66.7352		73.08	58.14	61.6767	45.99		38.123		50.1	35.1	42.884	34.8		0.235463		0.443931	0.372232	0.284978	0.392553		7		10	6	7	6
178.19		57.78	50.4	29.1169	65.43		66.004		35.7	33.3	28.388	39.6		0.108437		0.157138	0.300448	0.222269	0.248295		7		5	7	6	6
120.925		45	61.83	64.0936	64.17		61.452		39	42	41.676	39.9		0.229247		0.027272	0.403789	0.366414	0.309168		6		5	7	7	6
37.6777		59.49	44.64	39.1037	45.9		27.881		35.7	30.9	30.955	33		0.285689		0.164344	0.118754	0.324969	0.358835		5		7	5	6	6
30.4335		132.3	54.36	44.3023	56.79		26.174		55.5	38.7	36.24	41.1		0.360205		0.275995	0.344363	0.213175	0.498039		4		8	4	6	6
58.3579		58.05	65.7	47.7909	48.78		37.554		38.1	42.9	32.465	36.9		0.30879		0.354627	0.229273	0.259002	0.314581		6		6	8	6	7
54.9584		42.12	65.88	53.3543	55.71		36.416		30.6	44.1	38.958	36		0.384441		0.263409	0.376894	0.286292	0.179428		5		6	8	7	5
74.7888		51.21	30.78	45.7388	70.65		44.382		34.2	27.6	39.864	42.9		0.411608		0.33404	0.066426	0.589567	0.177701		5		7	5	4	6
114.409		74.07	22.23	46.9701	21.42		67.142		44.7	24.9	35.183	23.4		0.659149		0.157073	0.278646	0.4548	0.19783		9		5	4	6	5
168.032		35.1	52.29	37.3708	18.9		68.849		26.7	33.3	30.049	20.1		0.415454		0.057941	0.263883	0.280486	0.222217		7		5	4	5	5
87.9011		40.05	37.53	73.442	18.9		48.365		32.4	30.6	52.548	19.5		0.194442		0.399088	0.091456	0.468118	0.357612		5		3	5	8	4
115.623		85.23	59.67	35.5012	60.57		60.314		47.7	41.1	32.012	40.8		0.499595		0.311383	0.330061	0.418162	0.098057		7		7	6	4	6
79.5238		108.63	58.68	40.0842	17.73		43.813		54.9	35.4	32.163	25.2		0.413088		0.467769	0.171162	0.447436	0.646465		5		6	6	6	5
123.636		92.88	49.68	50.4586	35.55		56.331		47.4	38.7	41.072	33.9		0.212704		0.190944	0.215489	0.583173	0.587519		6		7	6	5	5
184.22		76.05	59.76	34.2243	11.7		65.435		42.6	38.7	28.388	15.6		0.234993		0.408437	0.078123	0.242562	0.327335		8		5	6	4	4
95.9547		43.56	51.66	33.4035	39.51		52.348		38.7	41.1	29.445	31.8		0.560536		0.672843	0.526666	0.367335	0.38855		6		5	7	5	6
65.9258		52.38	97.38	19.6317	37.89		40.968		34.8	46.8	24.764	31.2		0.089924		0.422967	0.242434	0.576358	0.500017		6		5	9	5	5
134.28		79.2	64.35	26.9736	69.57		59.176		49.5	40.2	24.764	45.6		0.050785		0.512686	0.270091	0.362001	0.288178		8		6	5	5	8
66.4924		58.05	53.01	55.452	55.98		38.123		39	38.1	38.505	38.4		0.439321		0.330457	0.347978	0.206316	0.232605		5		4	5	6	8
85.999		26.91	72.09	43.7551			52.348		24.9	42.9	36.995			0.366322		0.21261	0.512409	0.199603			7		5	7	6
42.7364		86.85	48.33	46.0352			32.433		46.8	37.2	36.693			0.341791		0.503696	0.494153	0.527724			6		7	5	6
38.3657		39.15	40.59	46.6052			29.588		39.6	30.6	31.257			0.357965		0.649903	0.133259	0.357371			3		6	6	6
93.5669		101.97	41.4	52.6247			49.503		54.9	37.8	45.753			0.441112		0.50749	0.51817	0.582059			6		7	5	5
64.7927		78.3	66.24	38.9441			40.399		40.8	42.6	34.126			0.411431		0.080729	0.323699	0.340118			4		6	7	7
61.0694		102.06	49.14	32.6738			37.554		57.6	38.7	28.388			0.387092		0.53141	0.231498	0.40246			4		7	6	7
74.7078		79.29	82.53	32.2406			40.399		48.3	49.5	32.465			0.375749		0.564367	0.388649	0.449576			5		8	9	6
135.534		38.43	25.56	35.2276			57.469		34.2	23.4	30.351			0.09812		0.463158	0.154367	0.032109			7		5	5	6
62.3645		63.54	31.68	94.761			38.692		41.7	26.4	45.753			0.422647		0.485219	0.378552	0.293794			4		8	5	7
66.6948		74.07	70.2	50.1394			39.261		47.1	42.6	40.015			0.212411		0.562653	0.305178	0.583496			6		6	9	6
93.486		106.2	25.74	40.3806			46.658		47.7	24.6	34.579			0.210531		0.126966	0.504788	0.381768			5		8	4	7
104.696		90.9	58.14	62.7255			52.348		60.9	37.5	40.317			0.445802		0.698372	0.254143	0.421561			7		7	6	7
72.5225		6.48	60.66	40.7226			44.382		11.1	38.7	31.71			0.107783		0.401012	0.385211	0.306079			5		3	6	5
123.919		15.75	39.42	14.6382			54.624		19.2	30.3	19.328			0.204276		0.165689	0.330314	0.426719			7		5	4	5
37.5968		35.37	43.74	31.8302			27.881		28.2	33.3	31.861			0.362254		0.219727	0.204298	0.432687			3		5	5	7
55.1608		45.45	50.31	23.3938			34.709		34.8	38.4	28.69			0.22472		0.38757	0.529462	0.539334			5		5	6	6
102.511		43.02	54.81	42.5011			48.934		33.3	36	29.898			0.096348		0.400836	0.378626	0.154315			7		5	6	6
60.8266		51.66	35.28	60.5595			40.399		34.2	30.9	35.938			0.380142		0.15512	0.345309	0.041416			6		6	4	5
60.0577		27.99	18.54	28.9573			38.692		27.9	22.2	27.935			0.473487		0.376456	0.397892	0.385973			6		4	4	8
72.6439		66.6	97.65	32.0126			42.675		37.2	47.1	30.351			0.464194		0.090316	0.184216	0.350869			7		8	7	6
66.0472		109.35	87.93	11.8109			38.692		50.7	43.5	19.026			0.276611		0.33518	0.162949	0.69838			6		6	7	4
44.5171		68.76	63.81	35.8432			30.157		47.1	42.6	32.918			0.248148		0.492528	0.223867	0.317837			4		6	5	5
78.4311		87.03	60.84	24.0779			42.675		46.5	43.5	25.368			0.352438		0.507609	0.45067	0.124374			5		7	6	4
74.2627		52.11	67.23	39.8334			42.106		40.5	49.5	28.237			0.194531		0.551828	0.648746	0.195818			6		6	6	6
59.8148		47.34	51.84	24.3743			35.847		34.8	35.4	22.952			0.130754		0.389799	0.351815	0.224401			5		5	6	5
72.2796		64.35	38.61	58.4846			41.537		36.6	27.6	36.844			0.186751		0.082449	0.190253	0.210775			5		6	4	6
42.8579		53.37	104.76	69.6799			33.002		33.3	57.9	42.28			0.243821		0.120526	0.594978	0.23457			5		5	7	6
74.6674		74.16	45.18	49.7062			39.261		43.2	36	36.24			0.340189		0.167292	0.484771	0.203366			6		6	5	5
66.6948		71.19	64.62	51.325			40.968		41.1	40.2	35.938			0.127304		0.275021	0.055567	0.23273			5		6	7	4
49.5759		47.61	35.01	34.3839			39.83		34.2	29.4	29.596			0.383958		0.438643	0.288678	0.265201			6		6	6	6
70.499		46.71	58.5	53.7648			39.83		35.7	44.7	37.448			0.262462		0.423668	0.588466	0.433879			5		5	6	6
61.8788		80.55	45.18	54.654			39.261		41.1	33.3	35.938			0.398179		0.132638	0.227598	0.265141			5		6	4	7
26.1032		56.97	45.63	39.3089			26.174		38.1	38.7	28.841			0.500897		0.06309	0.373968	0.290584			4		6	7	6
152.451		75.24	66.96	42.1362			64.297		39.6	46.2	33.522			0.311188		0.279552	0.504588	0.484738			7		5	6	7
48.2404		37.35	49.77	9.1432			34.14		28.2	34.8	15.402			0.373962		0.109677	0.397406	0.341898			6		4	5	5
68.5969		39.51	93.78	38.1233			40.399		31.8	48.3	32.012			0.124326		0.398229	0.42737	0.604186			6		6	6	6
106.76		92.52	47.88	39.0809			52.348		49.2	31.8	33.522			0.280694		0.449853	0.069239	0.44705			8		6	6	7
62.4049		79.11	46.53	47.1981			39.83		43.2	39.3	36.542			0.387272		0.172282	0.555247	0.424142			6		5	6	5
43.7077		37.53	46.8	21.3189			30.157		32.4	35.7	20.838			0.048045		0.431479	0.19547	0.287411			4		6	6	5
73.0891		47.79	35.1	58.781			44.951		36.9	28.8	40.468			0.390819		0.441498	0.080104	0.139968			5		6	4	7
40.5106		25.47	47.16	77.7058			32.433		26.7	33.3	43.337			0.477544		0.43474	0.140952	0.097567			5		5	6	7
117.93		39.78	51.3	25.7651			54.055		33.9	38.1	25.519			0.108418		0.536535	0.320184	0.371205			7		6	6	6
83.4089		86.49	65.97	46.3544			44.951		50.1	39.9	38.807			0.40589		0.601615	0.343206	0.50121			7		6	6	8
65.8449		113.58	75.24	13.0194			50.641		53.1	39.9	17.969			0.668687		0.186293	0.155031	0.291508			7		8	8	4
71.106		47.43	34.92	67.4454			47.227		42.9	30	40.468			0.472978		0.566999	0.380927	0.40122			7		5	4	8
43.6673		68.58	60.12	56.4553			30.726		37.8	39	36.24			0.279381		0.228972	0.564441	0.224998			4		4	6	6
96.5617		52.38	50.85	43.5499			54.055		39.6	36.3	35.183			0.311836		0.588535	0.31524	0.465684			6		5	5	6
44.679		36.18	73.35	60.2174			37.554		29.7	44.4	42.582			0.275728		0.290656	0.32894	0.539643			5		5	6	9
70.499		65.25	56.34	52.7387			40.399		40.2	37.8	35.334			0.503205		0.137182	0.322122	0.262464			6		6	6	6
74.0603		120.15	54.9	72.5528			42.106		53.1	36.6	45.753			0.365813		0.305924	0.488753	0.385677			6		7	8	7
73.6556		42.3	77.31	49.4326			42.675		34.5	42.9	36.542			0.201867		0.49047	0.361538	0.503923			6		6	7	6
61.6765		75.24	64.44	33.2439			35.278		42.6	42.3	27.784			0.347739		0.423031	0.310706	0.066671			5		4	5	5
159.493		80.28	64.08	32.7194			72.263		45.9	40.8	29.445			0.471225		0.250271	0.351488	0.217113			7		5	6	5
98.5043		88.65	68.94	32.9475			55.193		49.5	40.2	30.049			0.464418		0.466948	0.406927	0.221009			7		6	6	6
108.298		79.38	37.26	91.7284			58.607		48.6	31.2	58.437			0.422606		0.322267	0.455482	0.524581			6		6	6	8
53.4206		88.29	54.99	35.1135			39.261		54	37.8	27.331			0.543113		0.460149	0.297499	0.28442			6		7	6	6
60.1386		61.65	76.5	36.55			40.399		37.2	42.9	34.428			0.498141		0.336766	0.265002	0.206392			5		6	7	6
81.1831		101.79	44.28	42.9343			42.106		49.2	33.6	33.522			0.307313		0.41223	0.284961	0.455815			6		6	4	5
95.55		47.43	35.37	82.0836			50.072		34.2	32.1	43.488			0.22561		0.273817	0.361679	0.15082			6		5	5	9
159.169		113.13	38.97	30.6217			64.297		52.8	31.2	39.109			0.141791		0.303695	0.394789	0.719235			11		7	5	6
87.1727		93.96	72.9	16.7359			47.227		51.9	44.4	19.781			0.166979		0.431116	0.506969	0.255611			7		7	7	4
77.5408		63.54	56.61	43.6411			44.382		42.3	39	32.465			0.496185		0.427531	0.493907	0.245967			7		5	7	6
82.1543		51.93	34.29	29.9377			48.934		37.2	28.2	28.237			0.558358		0.384779	0.376096	0.19766			6		8	6	5
94.4977		51.48	83.79	40.0158			47.227		37.8	45.6	37.146			0.099233		0.488216	0.480526	0.389061			6		5	7	5
52.0041		73.44	40.5	58.6442			35.278		41.4	30.3	41.072			0.125113		0.236255	0.415881	0.279811			5		5	5	7
72.2796		110.7	59.67	40.791			41.537		56.1	41.4	34.428			0.365162		0.533591	0.453457	0.585439			4		5	5	5
55.0394		70.38	15.75	49.8202			39.83		41.7	19.8	35.334			0.466113		0.232363	0.212376	0.315391			5		6	5	6
106.234		95.49	69.84	37.006			47.796		48.9	49.8	33.069			0.318596		0.353896	0.622015	0.440201			6		5	8	7
79.4429		109.08	45.45	34.5435			46.658		54	31.5	30.049			0.546987		0.30786	0.27064	0.47203			5		7	6	6
67.3018		65.25	66.78	42.045			46.089		40.8	38.4	34.126			0.497827		0.324369	0.116662	0.245479			6		7	6	6
109.148		46.08	45.63	40.5174			51.21		36.3	36.9	28.841			0.057136		0.223162	0.592268	0.301197			6		5	5	5
54.0276		34.92		12.0845			34.14		30.6		19.328			0.520668		0.479636		0.340477			5		6		5
88.3058		84.6		42.0678			48.365		51.3		32.314			0.358057		0.35164		0.226469			6		7		6
134.725		92.97		18.5372			58.607		48.3		24.764			0.343461		0.341669		0.4506			7		6		5
140.998		70.83		32.4458			53.486		42.9		30.2			0.149196		0.413003		0.452137			8		5		4
74.2222		75.15		30.8726			39.261		43.8		31.559			0.160806		0.258602		0.544705			6		6		5
62.6478		68.76		53.6052			41.537		45		35.938			0.295452		0.474371		0.209849			7		5		7
65.1974		101.43		19.5861			36.416		46.2		25.217			0.183759		0.129432		0.698798			6		7		5
94.8215		107.1		44.4164			62.021		53.7		38.807			0.715339		0.516919		0.583461			9		6		5
57.589		129.33		33.6543			39.261		56.1		32.616			0.516445		0.178981		0.478716			4		7		5
72.6843		54.63		44.1883			43.244		36		37.75			0.39238		0.333288		0.621734			5		6		5
93.1622		66.24		46.6508			48.365		41.4		35.032			0.184094		0.332507		0.440266			5		6		6
66.6138		71.37		40.791			46.089		45.9		32.163			0.370816		0.534384		0.243666			6		5		6
68.1517		53.82		68.631			36.985		33.6		46.81			0.199633		0.083735		0.521775			6		4		7
107.61		96.75		70.8199			51.21		47.4		43.941			0.377231		0.295949		0.4606			8		5		7
25.0105		87.75		33.2439			23.329		54.9		31.71			0.501014		0.314574		0.444712			5		7		6
109.795		71.91		31.4654			51.21		43.8		28.086			0.301332		0.49021		0.180643			6		5		6
152.937		64.62		56.5693			68.28		40.8		39.864			0.430611		0.263191		0.337489			8		7		6
45.0837		42.21		46.4228			30.726		29.1		42.582			0.258507		0.080047		0.633121			6		5		7
86.2418		52.38		49.4326			43.244		34.8		36.844			0.355408		0.346473		0.129607			4		6		6
23.9583		55.8		54.5628			21.622		38.1		37.599			0.269283		0.34182		0.098584			3		5		7
120.722		70.38		52.9211			56.331		43.8		40.77			0.334712		0.417798		0.555621			6		4		6
55.0394		80.46		32.879			35.278		45.6		30.955			0.290894		0.391196		0.34565			4		5		5
185.515		110.61		15.4363			84.212		56.7		21.744			0.540247		0.537428		0.378135			10		7		5
68.3136		113.22		34.5663			43.813		51		30.2			0.507634		0.337869		0.339864			4		8		4
74.5864		98.91		64.5724			43.813		55.5		46.357			0.40152		0.582698		0.587527			5		7		6
95.3476		83.61		32.2634			53.486		43.5		27.633			0.415819		0.192821		0.173748			6		7		7
33.6307		98.1		49.501			30.726		51.9		38.958			0.573481		0.45694		0.272201			4		6		6
53.7039		53.19		44.7812			36.985		37.2		40.77			0.351092		0.301473		0.507103			6		5		6
54.7561		71.1		48.6573			37.554		42		32.012			0.28585		0.294141		0.089837			5		9		7
122.26		55.17		75.8589			53.486		39		51.34			0.212224		0.414716		0.469734			7		6		6
60.8266		85.05		43.3675			35.278		48		32.918			0.021056		0.424433		0.43901			5		5		5
73.2914		75.69		63.1588			44.951		43.8		38.807			0.381915		0.256392		0.261143			5		5		7
76.2862		38.7		37.7357			46.089		30.3		34.126			0.251123		0.076772		0.59074			7		5		6
100.285		44.73		22.4362			51.779		30.3		23.405			0.444273		0.210801		0.440836			5		4		4
87.2536		60.93		38.8301			49.503		39		32.012			0.483055		0.403584		0.278162			5		6		6
99.0304		61.56		56.8885			48.365		38.7		40.015			0.354938		0.301934		0.159993			5		3		7
61.9598		115.74		40.7226			35.847		59.4		30.2			0.04396		0.440764		0.225571			5		8		6
46.1359		62.73		11.7881			32.433		39.9		19.177			0.232814		0.256391		0.293788			4		5		3
58.965		84.15		70.7515			36.416		46.8		41.072			0.279737		0.17618		0.215012			6		4		6
124.81		16.47		55.4976			57.469		22.5		40.317			0.505252		0.383987		0.316895			6		5		7
149.739		60.03		38.9441			73.97		38.4		33.673			0.332514		0.169806		0.430148			9		7		5
70.5394		49.41		40.3122			44.382		36.9		35.183			0.498002		0.41981		0.357323			5		5		6
84.7444		77.67		34.6119			48.365		48.6		37.599			0.420635		0.515161		0.678003			6		7		4
61.7169		110.79		45.488			36.416		46.2		38.807			0.298066		0.150873		0.597833			5		7		6
118.011		118.62		51.3023			55.762		61.2		36.391			0.344593		0.113663		0.383013			7		7		5
47.5929		88.38		33.4263			33.571		46.8		29.445			0.315147		0.17369		0.133545			4		5		5
92.0291		77.67		72.5984			48.934		48.3		45.753			0.370388		0.540146		0.261329			6		5		7
86.7679		7.2		52.3283			46.658		14.7		37.901			0.308497		0.500453		0.114023			6		3		9
94.2144		108.9		37.8953			52.917		53.7		34.126			0.582415		0.28875		0.516294			5		6		6
122.139		48.51		33.0386			55.762		30.9		27.935			0.143202		0.28543		0.208045			7		5		8
36.6255		72.09		18.446			27.881		44.1		24.915			0.139867		0.312626		0.656542			6		5		4
89.7223		65.61		28.524			46.658		40.2		30.653			0.31053		0.291217		0.335178			6		7		5
65.076		86.22		15.0715			41.537		57.9		19.026			0.475999		0.295662		0.173078			7		6		4
64.3475		81.18		28.7749			37.554		42.6		33.069			0.38987		0.427129		0.635399			6		5		5
94.2954		69.84		35.5696			53.486		43.8		32.314			0.277216		0.569325		0.296032			6		6		6
71.4298		66.69		61.2663			40.968		39.3		38.203			0.257217		0.141539		0.129243			6		6		6
62.6478		72.81		55.566			39.83		42.6		37.599			0.403489		0.140655		0.312793			7		4		7
101.094		67.14		34.5207			50.072		44.4		28.841			0.044395		0.358163		0.150817			6		6		5
30.6763		74.07		43.1623			29.019		42		33.673			0.475845		0.336249		0.402363			5		7		8
28.6124		96.03		52.8071			25.605		47.7		34.579			0.419021		0.186396		0.163379			4		9		7
68.354		98.46		54.0384			43.813		51		41.827			0.323999		0.382885		0.399594			5		7		7
41.4009		59.4		43.8463			31.295		37.5		34.579			0.471679		0.264625		0.49257			4		6		6
57.8318		104.94		67.7874			34.14		50.4		42.129			0.290329		0.464333		0.275129			5		7		8
65.9663		73.71		56.7289			44.951		44.1		33.824			0.511401		0.231606		0.343738			6		6		5
27.3578		86.31		49.5922			25.036		52.2		36.089			0.474701		0.397324		0.409418			3		7		10
119.711		79.11		66.1457			59.745		47.1		38.656			0.527738		0.112414		0.237104			6		5		6
92.5147		54.81		34.1103			44.951		37.8		29.898			0.290142		0.471382		0.410668			5		5		6
94.174		85.32		35.8888			50.072		46.5		29.596			0.492434		0.330692		0.382531			6		8		5
112.547		67.95		25.0355			51.779		46.5		25.066			0.141941		0.526191		0.544274			7		7		4
79.888		91.53		17.7392			45.52		44.1		22.952			0.310104		0.222679		0.140645			6		5		4
94.9429		113.67		50.0482			50.641		49.2		34.881			0.259217		0.141572		0.45381			6		8		8
43.6673		69.12		46.0808			29.019		40.2		33.522			0.281504		0.310355		0.417028			5		5		6
95.7523		79.02		34.1787			48.365		41.7		30.653			0.325506		0.283185		0.12577			5		7		5
91.9077		74.79		16.3027			47.227		46.2		19.328			0.222727		0.348115		0.169364			6		6		6
58.884		47.43		54.3348			36.416		39.3		36.24			0.272199		0.694398		0.181991			5		5		5
106.113		62.28		38.4197			56.9		37.8		33.371			0.417838		0.397728		0.570056			6		6		6
101.418		54.36		36.4588			48.365		40.2		35.636			0.292224		0.485275		0.636209			7		6		7
122.584		73.89		27.042			55.193		41.4		28.69			0.332048		0.202231		0.591558			6		5		6
124.81		72.27		37.3252			54.624		45		28.086			0.199639		0.149967		0.101472			7		6		5
67.747		98.91		17.8076			41.537		52.2		22.046			0.468611		0.382852		0.270726			6		6		5
81.5878		70.83		47.1297			53.486		43.2		32.616			0.539553		0.471102		0.143839			6		5		4
98.5043		93.96		33.2439			48.934		49.2		27.18			0.310901		0.1695		0.284352			6		6		6
57.7913		75.69		39.4001			44.382		42.6		28.992			0.619912		0.24206		0.315116			6		6		4
90.4507		76.86		74.6733			46.658		45.9		46.508			0.409487		0.482017		0.169684			6		6		8
69.3658		59.58		63.4552			39.261		39		41.978			0.232835		0.279086		0.373815			5		5		5
124.527		70.47		79.8035			58.607		40.8		46.508			0.511818		0.37438		0.461248			7		6		8
70.7013		21.78		56.4325			40.968		28.2		41.223			0.268476		0.708138		0.446139			6		4		6
71.3084		103.23		26.4948			42.675		54.6		28.388			0.533377		0.366817		0.117606			6		7		5
129.504		51.3		47.0841			53.486		34.2		36.542			0.136707		0.178818		0.328553			6		5		5
76.0029		22.77		57.8005			46.089		25.2		37.297			0.4228		0.3154		0.097969			5		5		7
64.4689		79.02		71.2303			36.985		43.2		54.058			0.141193		0.341275		0.276469			6		6		7
101.54		58.41		27.7944			52.917		39.6		28.086			0.366237		0.187461		0.367037			6		6		6
71.9964		57.15		59.7386			39.261		37.2		44.696			0.338399		0.319455		0.635232			5		6		6
67.2209		87.12		25.0583			37.554		49.2		24.16			0.309107		0.574386		0.170663			5		5		6
88.3463		51.21		35.2732			47.796		35.7		33.22			0.390183		0.408355		0.406154			6		5		7
44.1124		99.09		43.2079			31.295		58.5		36.24			0.438664		0.487815		0.57091			4		6		6
55.8488		66.51		41.9082			40.399		48.6		37.448			0.383636		0.443914		0.0678			5		6		5
138.812		68.13		75.1065			62.59		43.8		44.847			0.424286		0.177154		0.299258			7		4		9
41.1986		64.98		55.5204			30.726		46.8		37.146			0.091087		0.569036		0.143761			6		5		4
94.5787		72.72		34.1103			47.796		38.7		28.69			0.279924		0.354979		0.439446			5		6		5
85.9181		92.52		23.371			46.658		46.8		22.65			0.22371		0.401621		0.347799			6		7		5
62.6073		49.5		24.6023			40.968		34.8		24.009			0.444453		0.267238		0.368714			5		5		5
51.8018		74.07		28.9573			34.709		44.1		27.029			0.278046		0.33011		0.199484			5		7		5
144.397		78.84		56.2273			60.883		44.1		39.713			0.364141		0.457286		0.348632			8		7		7
80.2523		49.77		75.8817			49.503		34.5		46.357			0.216447		0.207974		0.343232			7		6		7
24.1202		101.52		65.4617			22.191		53.1		43.488			0.417505		0.304747		0.507352			4		6		7
96.7236		80.01		50.983			56.331		46.5		38.505			0.397546		0.472367		0.480667			6		6		6
57.9937		46.08		53.4227			40.399		36.6		36.24			0.554726		0.544801		0.184617			5		4		6
116.959		105.84		35.3644			56.9		45.6		27.18			0.432586		0.068221		0.143244			5		7		6
35.8161		49.95		38.7845			29.019		35.4		33.824			0.194591		0.236414		0.474726			7		5		6
61.5146		53.19		57.7093			36.985		46.2		38.052			0.414362		0.673925		0.255526			5		5		6
59.9767		71.46		77.227			34.709		40.5		49.226			0.146102		0.055025		0.45443			5		7		7
107.327		85.05		28.0452			50.072		46.2		25.67			0.272661		0.167956		0.238367			6		7		5
59.2078		75.78		37.5988			36.985		45		30.502			0.38422		0.382401		0.234015			5		6		7
70.9846		55.26		22.2766			36.985		37.2		26.123			0.10306		0.341523		0.275302			6		5		4
89.1962		74.43		35.866			46.658		43.2		32.163			0.272794		0.140857		0.444145			6		5		6
81.0617		81.45		56.1361			43.813		54.6		44.243			0.291265		0.644317		0.492498			6		6		7
107.489		96.75		57.8005			53.486		56.7		48.471			0.449016		0.274371		0.725967			7		6		7
91.3815		69.75		76.9306			48.365		41.4		44.394			0.309944		0.13292		0.479217			6		5		6
76.9337		97.83		37.234			41.537		51.3		31.408			0.086072		0.303382		0.133211			8		5		4
72.8867		94.86		75.2205			41.537		49.8		47.565			0.321512		0.110189		0.454004			7		7		7
58.1151		61.65		34.4523			36.416		40.8		29.294			0.241365		0.285892		0.236097			5		5		6
73.0081		66.87		63.0676			41.537		43.5		40.619			0.355603		0.282204		0.422564			6		8		7
53.9871		100.26		56.5009			36.985		46.8		37.146			0.482342		0.217736		0.282598			4		6		8
53.2182		118.26		18.0356			31.864		50.1		21.593			0.267116		0.157786		0.233837			4		8		5
46.3788		60.93		38.4653			30.726		38.7		31.106			0.324432		0.236252		0.345385			4		6		6
80.0499		67.59		39.7649			47.796		41.7		30.2			0.547174		0.170863		0.214561			5		6		6
90.3293		69.93		59.5334			49.503		41.7		42.431			0.221238		0.15488		0.209253			6		6		7
127.683		112.41		39.9474			64.866		52.8		32.616			0.642501		0.389517		0.189646			7		7		5
82.0329		55.08		31.8986			48.365		38.4		27.935			0.122662		0.543985		0.378018			5		6		5
63.3357		79.92		45.26			44.382		45.3		35.485			0.604889		0.294436		0.18643			5		8		6
66.2091		73.98		53.6279			40.399		44.1		36.391			0.29066		0.218733		0.187487			5		6		5
58.7221		57.51		40.4946			40.968		35.7		33.673			0.349674		0.406328		0.477111			5		6		6
44.1529		64.98		45.4652			29.588		40.5		35.485			0.22121		0.172958		0.447821			4		6		6
61.5551		78.84		41.7258			40.399		45		36.391			0.564162		0.347979		0.334594			6		6		5
111.536		73.08		28.8661			54.055		48.9		27.482			0.081515		0.323843		0.230518			6		6		5
55.525		59.13		34.1103			33.571		38.1		30.804			0.306763		0.458761		0.408102			4		7		5
76.0029		57.96		39.5825			44.382		37.8		31.559			0.425522		0.227382		0.268129			6		7		5
101.863		77.58		28.4556			47.227		46.5		25.821			0.124664		0.253089		0.374237			8		6		4
40.4701		69.57		52.5107			30.157		44.1		37.448			0.175316		0.303905		0.301553			6		6		7
142.738		64.08		52.9667			68.849		37.8		37.599			0.56656		0.224738		0.174515			9		6		8
128.736		74.61		49.9114			56.331		46.8		38.807			0.331698		0.37875		0.255275			7		7		6
62.0812		85.14		33.3123			52.917		46.8		31.71			0.66465		0.271462		0.225015			5		6		6
47.3501		48.6		46.4456			31.295		35.4		35.334			0.466929		0.26951		0.248635			3		4		6
88.7105		8.46		41.133			47.796		14.4		33.069			0.282768		0.19486		0.135061			7		3		5
46.4192		49.59		37.0972			36.985		39.9		29.596			0.393746		0.56327		0.25969			4		5		5
109.188		82.8		52.1003			52.348		43.2		40.166			0.22657		0.04926		0.243426			6		5		5
67.5851		97.74		49.3642			44.382		51		34.277			0.335681		0.212349		0.22847			4		5		5
23.9178		53.19		35.1591			21.622		38.4		30.351			0.15279		0.580111		0.252601			4		5		5
184.463		87.75		59.7842			85.919		47.4		41.223			0.60011		0.518952		0.544892			8		5		8
74.7078		78.57		48.7029			44.382		46.8		32.314			0.473931		0.528726		0.101057			6		6		5
66.2091		111.6		46.8561			39.261		54		40.468			0.337846		0.269269		0.633353			5		8		6
74.1008		80.1		50.3674			39.261		47.7		39.411			0.145328		0.067535		0.480524			5		8		6
40.7129		39.06		29.6641			30.157		30		27.029			0.268736		0.35899		0.150806			6		4		7
52.3683		55.62		41.703			31.295		36.3		35.032			0.19585		0.181313		0.390143			4		5		6
73.5747		79.38		27.156			43.813		43.2		28.388			0.344042		0.249179		0.545046			7		7		4
103.32		70.47		35.4327			53.486		43.5		30.502			0.306972		0.464277		0.442243			6		7		5
73.6152		52.92		42.7519			39.83		33.9		35.485			0.365453		0.325477		0.437986			6		6		6
103.765		56.34		54.1296			45.52		39.9		37.599			0.094342		0.507705		0.506143			7		6		7
141.322		66.78		51.2111			59.745		39		34.73			0.358732		0.267973		0.057757			8		7		6
69.811		74.34		54.882			39.261		42		40.619			0.087786		0.376437		0.533058			6		5		7
81.1831		107.1		65.9405			44.951		56.4		45.904			0.328883		0.323655		0.406734			7		8		8
51.5994		90.72		56.3869			35.278		48.6		36.542			0.3618		0.257707		0.17554			5		6		5
137.598		83.16		65.6213			55.762		45.9		40.015			0.40938		0.40258		0.169314			5		5		6
77.5812		82.8		28.8433			41.537		56.4		30.653			0.180295		0.681883		0.436629			5		6		5
67.6256		39.15		25.8791			40.968		34.2		26.878			0.47032		0.520071		0.390653			5		6		4
77.7431		59.85		65.3021			43.244		36.3		45.904			0.323044		0.330869		0.418681			6		5		6
64.2261		54.18		37.8269			41.537		37.2		36.24			0.226405		0.323074		0.559124			5		6		8
103.482		122.85		8.68718			60.314		57.3		18.875			0.439371		0.385771		0.757978			5		7		4
81.952		68.4		31.4426			51.779		42.3		27.784			0.503125		0.521757		0.206315			6		5		6
62.243		22.77		23.3482			39.261		22.2		25.217			0.272296		0.392732		0.527608			6		4		4
91.1792		106.92		24.2147			44.951		48.3		23.254			0.267805		0.059889		0.348154			5		7		5
122.867		83.25		49.8658			56.9		51.9		38.656			0.314942		0.543408		0.449254			5		5		7
115.299		115.56		33.7455			53.486		64.5		33.673			0.232733		0.522821		0.576952			7		6		5
84.7849		75.15		49.2274			46.658		47.1		35.485			0.371367		0.63414		0.278272			5		6		5
155.769		64.08		37.12			68.28		42.3		30.653			0.286146		0.455025		0.085198			6		5		5
38.568		86.4		30.827			33.002		40.8		28.237			0.357757		0.294174		0.33735			5		4		5
109.148		76.41		25.0355			56.9		45.9		28.086			0.329844		0.364985		0.302864			6		8		4
47.7952		52.2		20.8629			33.571		35.4		25.972			0.35046		0.359295		0.459754			4		6		4
128.695		90.27		37.7129			60.883		49.8		30.2			0.418392		0.419601		0.209788			7		6		5
105.02		63.27		50.2534			51.21		39.3		32.616			0.216561		0.42121		0.195091			5		5		6
79.7262		137.34		57.8689			45.52		75.6		40.317			0.405581		0.513731		0.320043			5		7		8
85.8371		90.81		33.2211			45.52		52.8		29.143			0.401308		0.221686		0.118241			7		7		6
71.1465		59.76		43.2763			40.399		41.1		32.465			0.396897		0.314084		0.426402			6		6		6
69.8514		74.88		39.4913			43.813		39.9		32.012			0.575987		0.218201		0.487603			5		7		6
81.3045		53.64					51.779		33.6					0.584152		0.398236					6		4
50.9519		67.95		52.02			41.537		39.6		38.1			0.508374		0.295183		0.22188			5		6		5
139.096		83.07		69.66			60.314		48.3		41.4			0.258837		0.398436		0.290188			7		6		6
48.6451		79.83		72			34.14		54		42.3			0.326626		0.378166		0.29595			6		8		5
87.3345		7.02		92.7			44.951		17.4		62.7			0.32728		0.798556		0.759431			5		3		6
120.641		81.45		42.12			60.314		54.6		30.6			0.496383		0.665525		0.333783			6		7		4
62.2026		90.36		38.88			51.779		48.9		32.4			0.621732		0.388146		0.103961			6		6		5
97.4925		60.93		158.49			49.503		40.8		70.8			0.361196		0.53538		0.633602			6		5		6
96.1166		17.28		43.11			49.503		21		35.7			0.470313		0.330985		0.510621			6		4		5
114.085		64.98		30.51			59.176		37.8		26.4			0.544711		0.270491		0.098918			6		4		5
83.4899		52.47		38.97			47.227		34.8		31.8			0.533254		0.170492		0.347797			6		4		5
98.7876		58.95		53.19			47.796		39		38.7			0.423219		0.405028		0.273732			6		4		6
64.2666		52.83		80.28			42.675		36.6		43.8			0.514846		0.34839		0.31809			7		6		6
120.682		47.97		69.57			52.917		32.1		50.4			0.169692		0.261032		0.680942			7		4		4
94.2954		92.16		60.48			48.365		46.8		39.6			0.405372		0.376412		0.125755			6		6		5
34.5615		83.79		83.34			30.726		43.2		57.6			0.630833		0.333789		0.693569			4		7		7
117.606		69.93		57.51			53.486		42.6		38.7			0.267713		0.466023		0.492716			6		7		5
115.34		94.86		40.77			53.486		54		39.6			0.432377		0.394577		0.568644			6		6		6
81.6282		60.12		58.5			42.106		43.8		42.3			0.122515		0.464276		0.575792			6		7		5
95.1453		64.71		34.38			52.917		37.8		31.2			0.443065		0.312108		0.552361			7		6		6
79.7262		109.8		68.76			46.658		53.1		41.1			0.394317		0.225774		0.219261			5		7		6
157.51		115.02		35.55			70.556		57.3		27.6			0.634536		0.242076		0.121326			8		6		5
124.041		81.81		35.73			54.055		46.2		29.7			0.333663		0.259681		0.148417			7		6		5
51.3971		70.38		42.84			40.968		45.6		35.7			0.370634		0.535358		0.124163			5		5		4
70.2966		56.34		82.08			36.985		37.8		45			0.384292		0.376541		0.325395			6		4		7
50.8305		54.09		34.02			31.864		35.1		34.2			0.281013		0.376928		0.486591			5		7		4
116.392		73.8		108.09			50.641		42.3		51.6			0.209737		0.379223		0.115864			4		7		7
63.1739		62.64		79.83			39.261		42.3		47.1			0.048901		0.515766		0.463569			5		7		5
137.922		95.85		46.26			62.59		50.7		33.3			0.433723		0.454836		0.424025			7		6		6
68.3945		55.71		96.75			43.813		37.8		45.6			0.49137		0.329125		0.28997			4		6		8
71.7131		64.98		28.8			43.244		46.8		25.5			0.330352		0.083295		0.3679			6		6		4
43.4649		48.51		68.67			32.433		35.7		40.2			0.16366		0.179087		0.245795			4		5		5
95.7523		72		39.6			46.089		40.2		32.4			0.335698		0.423341		0.255592			5		6		5
121.653		104.49		80.19			56.9		51.6		44.7			0.147887		0.136959		0.285501			7		7		7
103.968		82.17		63.54			48.934		50.4		40.8			0.139382		0.604939		0.372526			6		7		6
116.797		68.76		36.81			62.59		40.2		25.8			0.520001		0.22858		0.151351			9		5		5
104.089		45.27		73.35			49.503		35.1		42.3			0.260107		0.303669		0.293584			6		5		6
66.3305		112.59		46.62			36.416		63.9		35.4			0.148532		0.671543		0.301383			4		7		5
74.9102		44.91		64.53			40.968		34.5		38.1			0.128023		0.249224		0.115076			4		4		7
82.3567		64.71		61.38			42.106		43.5		38.1			0.193908		0.508918		0.327257			6		7		6
82.7614		95.58		107.73			43.244		46.5		57.3			0.086881		0.230464		0.524425			7		7		5
56.4558		76.77		57.51			35.847		47.7		36.9			0.319065		0.520241		0.264619			6		7		5
117.08		67.77		50.85			52.348		37.5		36.6			0.279522		0.21608		0.406543			7		8		6
69.9728		95.4		76.5			43.813		53.1		43.2			0.473787		0.389555		0.139137			4		8		6
66.4115		59.13		56.79			39.261		35.1		36.3			0.392524		0.245206		0.330812			5		6		6
112.79		63.81		56.52			52.348		42		39.3			0.284915		0.231457		0.389306			6		6		5
111.617		81.63		71.55			50.641		43.2		41.4			0.29967		0.266214		0.231183			5		6		7
45.1647		49.86		33.12			33.571		36.6		30			0.311464		0.44832		0.186689			5		5		4
143.79		47.61		82.08			62.59		34.5		46.5			0.478507		0.50082		0.190108			8		4		8
74.3032		45		53.37			40.968		32.1		35.7			0.169758		0.39403		0.232918			5		5		6
107.165		58.68		38.16			50.072		39		35.4			0.234777		0.460465		0.166295			6		5		4
90.4912		79.83		40.5			48.365		49.5		30.9			0.494871		0.428646		0.163481			6		6		5
42.2103		34.29		60.3			29.588		27.9		38.4			0.359571		0.375314		0.399409			5		5		6
112.224		74.43		70.74			53.486		51		45.9			0.348694		0.515929		0.319439			5		7		7
60.4219		128.07		72.9			37.554		59.4		43.8			0.16411		0.296804		0.308054			5		8		6
98.0186		69.66		63.45			50.072		48.9		41.4			0.105038		0.567345		0.131955			5		6		6
106.882		44.37		25.02			55.762		33		25.5			0.474116		0.193423		0.430699			6		5		5
123.555		83.7		53.73			57.469		51		33.9			0.073911		0.311262		0.169824			6		7		6
30.5145		84.69		37.71			26.743		52.5		32.1			0.318288		0.396523		0.42497			6		6		6
104.98		66.24		61.11			47.796		40.8		41.1			0.397103		0.324875		0.134349			6		7		6
103.037		78.75		58.68			55.193		50.4		39.6			0.305715		0.57317		0.334136			5		7		6
52.854		69.03		37.8			34.14		45.6		32.1			0.160659		0.425253		0.377835			4		5		5
90.2484		58.5		71.37			48.365		40.2		46.2			0.2877		0.250375		0.271006			5		5		6
76.9742		36.63		69.03			46.658		27.3		46.8			0.371492		0.381973		0.437471			5		5		5
134.361		50.85		44.73			58.607		39		38.1			0.233621		0.48421		0.451654			7		5		7
63.0929		88.56		75.15			38.123		52.2		44.1			0.365705		0.546559		0.421544			5		6		7
213.156		91.89		79.74			83.643		51.6		47.1			0.35445		0.46976		0.515988			9		6		5
126.105		87.12		46.89			64.866		53.1		33.3			0.482997		0.538565		0.093242			7		5		4
73.9389		60.03		57.33			44.951		41.1		39.3			0.476914		0.315396		0.300743			5		5		6
69.8919		97.38		41.94			39.83		51		34.8			0.208701		0.42175		0.13347			5		8		7
35.5732		81.9		85.41			29.588		46.8		49.2			0.289217		0.465191		0.452791			5		8		5
61.3122		119.61		48.42			39.261		59.1		34.8			0.273323		0.244907		0.115477			5		7		5
98.5852		106.83		80.91			47.796		55.5		48			0.331175		0.554206		0.538255			5		6		6
54.1086		81.18		70.38			38.692		46.5		40.8			0.470478		0.344645		0.247888			5		6		6
89.7223		129.78		78.93			46.089		75.6		47.1			0.204175		0.731702		0.209832			4		7		9
98.5447		55.8		54.63			55.193		39.9		37.5			0.194362		0.149863		0.376211			5		6		4
69.2444		81.45		34.11			43.813		44.7		27.3			0.360799		0.263681		0.177777			5		6		5
91.5029		30.33		86.76			51.779		26.1		45.3			0.08223		0.289283		0.369			7		4		6
58.7626		23.49		52.56			37.554		24.9		37.2			0.276493		0.359291		0.413075			7		5		5
92.7171		71.19		40.95			49.503		48		41.1			0.386185		0.709198		0.534555			6		4		8
73.9794		75.96		68.67			40.399		46.5		42.3			0.121178		0.503937		0.268531			6		6		6
60.9885		31.59		43.65			38.692		28.8		36			0.323808		0.257691		0.256231			4		4		5
70.0133		54.63		62.01			56.9		41.1		38.7			0.749971		0.529659		0.178942			8		4		5
81.5068		70.92		59.85			44.382		42.6		35.7			0.171564		0.368759		0.333621			4		7		5
62.8906		94.23		75.42			40.399		59.4		48.6			0.462673		0.328184		0.488398			5		8		6
98.2615		55.35		79.29			50.072		41.7		43.5			0.116141		0.571902		0.24209			6		6		7
66.371		43.56		45.72			40.968		33.3		37.5			0.376292		0.134062		0.182817			6		5		5
50.2639		29.97		20.97			34.709		26.1		25.5			0.2841		0.223694		0.105976			4		5		4
62.2026		29.52		42.48			36.416		26.4		32.7			0.131631		0.127206		0.299803			5		5		5
75.4363		60.21		60.3			42.675		39		36			0.482302		0.411659		0.181665			6		5		6
59.3697		34.74		39.6			40.968		29.4		30.6			0.323084		0.247352		0.080859			6		5		5
84.623		103.14		54.81			50.641		53.4		37.5			0.362422		0.403745		0.176371			6		7		5
152.856		65.79		43.29			65.435		42.3		35.1			0.410527		0.480863		0.243031			7		5		7
74.0199		14.94		84.33			43.813		19.8		47.1			0.073277		0.211775		0.279641			6		4		6
76.4885		73.98		66.24			42.675		48.6		40.2			0.380365		0.506425		0.261588			7		6		7
131.326		96.3		63			57.469		47.7		38.7			0.234983		0.099784		0.205306			6		6		7
77.0147		69.12		63.18			44.382		41.1		39.6			0.328746		0.337516		0.214855			5		7		6
109.229		115.74		83.7			59.745		56.7		45.9			0.577376		0.63675		0.199915			7		7		7
78.7144		77.58		76.77			45.52		41.1		43.8			0.42512		0.47096		0.242522			7		5		7
38.2443		57.96		36.45			30.157		38.1		38.7			0.093585		0.439909		0.743973			4		5		6
48.7665		95.58		70.92			37.554		48.3		39.9			0.347328		0.322392		0.17964			4		7		7
61.3122		65.7		104.22			38.692		39		51.9			0.276747		0.164459		0.289017			4		7		7
82.2353		87.48		42.3			43.813		48		34.5			0.179565		0.327079		0.513308			5		6		6
8.49873		86.76		31.59			11.38		62.7		25.8			0.109879		0.70418		0.227401			4		9		5
38.649		69.93		71.1			29.019		42.6		45			0.279643		0.226309		0.441549			4		7		6
156.538		49.86		58.59			61.452		32.4		35.7			0.185087		0.063984		0.307646			8		6		6
41.5628		58.41		10.89			32.433		41.1		15			0.28055		0.409122		0.320963			5		3		3
70.418		92.79		16.38			40.968		54		18			0.100805		0.475615		0.418329			4		6		3
108.662		72.99		72.27			53.486		44.1		42.9			0.354883		0.446989		0.189756			5		6		8
49.6164		53.73		84.78			38.692		39		51.6			0.605454		0.291224		0.482504			6		6		6
82.8019		77.22		40.14			46.658		45.3		30.9			0.158912		0.444778		0.397354			6		7		6
70.6608		87.84		54			46.658		46.8		34.2			0.319262		0.473614		0.33971			5		6		7
60.8671		68.85		40.68			39.83		43.2		35.4			0.28506		0.416397		0.487087			5		6		7
79.3619		102.87		64.35			44.382		56.7		37.5			0.06524		0.081052		0.188924			6		5		8
141.888		59.4		59.31			58.038		38.4		37.8			0.3228		0.235867		0.285481			7		5		5
124.284		62.91		105.66			59.176		37.8		61.2			0.496666		0.384		0.604314			6		5		9
62.6882		72.81		52.65			42.675		43.5		35.7			0.516372		0.26719		0.181543			5		5		5
78.1478		72.09		78.12			44.951		45.9		44.7			0.154254		0.503918		0.024477			5		6		6
109.957		69.03		57.15			52.348		40.5		39.6			0.425652		0.219096		0.323678			6		6		5
109.35		88.29		50.67			52.917		48.9		35.4			0.423085		0.289512		0.250703			7		6		5
90.0865		123.66		38.7			47.227		69.3		31.2			0.367813		0.65251		0.230331			5		9		5
109.674		120.69		53.28			52.917		57.9		36.9			0.374384		0.446456		0.340104			7		6		5
71.2679		81.18		70.29			43.244		44.7		42.3			0.332509		0.31105		0.354894			6		5		7
80.4546		34.74		53.1			42.106		27		35.1			0.11775		0.228144		0.431237			6		5		6
60.4624		67.77		70.83			38.692		38.4		41.1			0.291233		0.171028		0.439161			4		5		6
47.8762		71.46		75.87			32.433		47.7		41.4			0.087358		0.406158		0.299821			4		6		6
101.985		66.15		48.69			50.072		43.8		31.2			0.262988		0.566089		0.198034			7		3		4
63.6595		92.16		30.78			35.278		51.9		27.3			0.206732		0.477793		0.270908			5		7		5
73.2509		87.48		72			38.692		52.2		41.4			0.181435		0.571063		0.311622			5		7		6
92.3528		59.22		61.11			47.796		42.9		39.6			0.331296		0.495109		0.280335			6		6		5
110.726		116.73		40.41			54.624		52.5		36.6			0.292241		0.370148		0.040803			6		8		5
89.2771		52.47		90			45.52		36		47.4			0.31332		0.390715		0.22687			7		5		7
142.859		92.34		106.2			62.021		52.5		55.5			0.404699		0.436399		0.264405			8		6		5
106.558		92.16		33.48			49.503		49.2		30			0.280159		0.121138		0.422094			7		6		5
92.0291		61.92		54.63			51.21		42		35.7			0.013255		0.561253		0.214822			7		5		6
81.6282		105.03		35.1			45.52		52.2		34.5			0.330923		0.036964		0.446346			6		8		5
84.5826		77.85		53.64			46.089		43.8		40.5			0.119633		0.230396		0.429121			7		6		5
72.4415		38.97		46.44			43.244		34.8		32.7			0.411532		0.547337		0.13081			5		5		6
95.3881		120.78		52.29			53.486		55.5		33.9			0.39737		0.15558		0.365128			6		7		5
68.354		31.77		21.69			40.399		25.5		21.6			0.444897		0.265429		0.604324			6		5		4
122.908		79.29		59.04			59.745		48.6		36.9			0.641048		0.546513		0.18983			5		7		6
102.673		87.39		84.69			51.21		48		40.8			0.258482		0.312044		0.149195			5		7		7
120.763		70.38		85.41			54.055		43.5		45			0.309935		0.410098		0.271824			6		5		7
69.3253		26.46		52.11			42.106		25.8		36.9			0.426146		0.425984		0.289788			6		6		6
65.8449		87.21		58.41			39.83		46.2		37.5			0.296056		0.119651		0.398167			5		7		6
35.4114		84.33		141.3			27.881		46.8		75.9			0.439183		0.507717		0.537331			5		6		9
		20.34		75.33					21		42.3					0.252364		0.111555					4		6
119.104		96.48		89.82			70.556		46.5		48.6			0.158204		0.196866		0.133481			6		7		8
54.6751		117.27		45.99			34.709		52.8		38.4			0.221217		0.174531		0.521868			3		7		5
147.635		79.2		67.68			60.314		47.4		41.1			0.302948		0.443419		0.102479			6		6		5
199.477		16.47		45.27			75.108		20.4		35.4			0.274732		0.475137		0.426335			7		4		6
60.7052		76.77		64.26			37.554		43.2		38.1			0.382944		0.121454		0.296371			6		5		6
80.9807		65.97		73.89			44.951		37.8		45			0.358387		0.232369		0.105818			5		6		6
109.836		106.47		58.5			55.193		55.8		39			0.391486		0.443374		0.409177			7		8		6
104.291		83.97		72.45			50.641		48.3		43.8			0.380157		0.266163		0.343125			8		7		6
44.76		57.69		65.97			31.864		36.6		38.1			0.355143		0.306063		0.249287			5		5		7
55.9702		20.34		58.05			38.692		24.9		35.7			0.265334		0.679832		0.057952			5		4		7
69.123		80.19		38.61			46.089		48.3		28.8			0.464051		0.404673		0.14566			5		6		4
39.8631		82.44		81.9			28.45		45.9		45.6			0.370202		0.496315		0.48342			4		5		7
110.362		104.94		78.84			52.348		52.5		49.2			0.261316		0.305746		0.563525			7		7		7
85.5134		46.8		52.02			40.968		29.7		40.2			0.304209		0.295513		0.292628			6		4		5
79.0786		78.93		94.14			41.537		53.7		49.5			0.130605		0.705611		0.369439			6		6		7
80.6165		70.92		51.21			44.951		45.9		34.8			0.254277		0.58202		0.152916			5		6		6
29.5027		100.98		45.81			25.036		59.1		31.8			0.205447		0.542625		0.106095			4		7		6
104.291		85.95		71.91			47.796		49.8		43.2			0.278483		0.419315		0.446196			6		10		6
46.6621		131.76		79.92			38.692		61.8		44.7			0.373716		0.191063		0.417623			4		8		7
52.4493		66.33		89.01			35.847		35.7		45.9			0.26577		0.190314		0.085469			6		6		5
73.9389		27.27		58.5			42.675		24.6		36.6			0.222989		0.335165		0.127078			5		4		5
24.9701		99.63		55.53			22.191		47.7		39.3			0.076312		0.118918		0.472619			5		7		6
71.4298		55.89		92.7			41.537		35.1		48.6			0.273577		0.380657		0.140943			5		3		7
35.4923		72.81		47.43			26.174		43.8		36.9			0.153033		0.229876		0.118663			5		7		5
108.096		97.56		81.36			48.934		57.9		44.7			0.262995		0.41436		0.356436			7		7		9
65.3593		53.55		67.14			38.123		37.2		40.5			0.109429		0.152048		0.055376			5		4		6
69.5681		104.13		60.66			42.106		50.4		41.7			0.180924		0.057041		0.309414			6		7		6
97.8972		79.29		50.67			50.072		44.7		36.3			0.299293		0.320823		0.383371			7		6		5
164.956		92.52		65.61			71.694		48.9		42.9			0.478382		0.420898		0.463645			8		7		6
64.3475		65.79		54.18			38.123		46.5		38.1			0.259294		0.474591		0.322568			5		5		6
61.6765		111.24		57.78			38.123		56.1		45.3			0.363713		0.547801		0.533048			6		8		5
172.079		73.44		112.5			80.798		45.6		56.4			0.656827		0.145039		0.331952			8		6		7
85.999		75.24		94.68			46.089		47.1		50.7			0.332961		0.535274		0.287596			6		6		7
87.375		74.07		69.48			44.951		41.1		43.8			0.168756		0.298908		0.292006			5		5		6
110.403		58.23		41.04			52.917		40.5		30			0.076468		0.48101		0.197897			6		6		5
57.6699		62.28		70.92			37.554		34.8		42.6			0.388285		0.250721		0.35199			5		5		6
138.408		66.33		35.37			62.59		46.8		28.8			0.301412		0.453622		0.360293			8		5		5
90.5721		32.67		70.38			49.503		30.3		48.9			0.328503		0.518678		0.566533			7		4		5
138.084		127.17		67.14			56.331		57.3		37.8			0.076479		0.276525		0.093358			7		8		5
75.5173		54.27		16.2			47.227		34.8		17.1			0.596859		0.206387		0.427391			7		5		3
75.3554		139.68		83.61			40.399		66.6		43.2			0.035811		0.386514		0.223618			5		7		5
192.274		71.64		104.49			75.108		43.2		49.2			0.436255		0.084771		0.291032			8		5		9
60.4219		23.04		58.23			37.554		26.1		41.1			0.393405		0.615543		0.556965			5		3		5
62.4859		75.87		84.42			39.261		42.3		46.5			0.459063		0.089505		0.27688			6		6		6
105.829		55.98		71.91			52.348		39.3		42.6			0.323352		0.311989		0.220514			6		6		6
52.6921		109.89		59.4			36.985		59.1		35.4			0.229909		0.430997		0.228904			5		6		6
136.061		81.72		60.93			66.004		52.2		40.2			0.60661		0.32011		0.208689			7		7		6
116.068		89.37		67.14			55.762		52.2		42.6			0.411512		0.478136		0.357937			6		5		7
88.4677		87.66		72.27			44.951		50.7		42			0.206157		0.066133		0.258171			5		7		7
52.6516		60.39		68.22			34.709		39.9		41.1			0.190494		0.348553		0.375873			4		5		6
69.73		81.72		46.35			39.83		47.4		39.9			0.227108		0.119142		0.387045			6		7		5
52.2469		81.45		63.09			38.123		44.7		36.3			0.470182		0.182654		0.047571			5		6		6
32.4975		89.73		43.29			27.881		53.7		32.4			0.581124		0.443988		0.482704			3		6		4
9.63189		26.37		57.78			11.949		26.1		37.2			0.36476		0.506287		0.248316			5		4		6
156.377		121.5		85.59			66.004		63.9		48			0.29096		0.588464		0.168704			5		7		5
59.8148		65.34		66.96			38.123		43.5		39.6			0.331001		0.21128		0.270441			6		5		6
140.715		57.6		55.71			61.452		39.9		38.7			0.428548		0.208427		0.392963			6		8		5
56.1321		81.18		56.79			38.692		56.4		38.7			0.414206		0.608948		0.425618			5		6		6
159.533		60.57		47.79			63.728		36.6		33.6			0.129732		0.184943		0.082425			5		6		5
116.959		23.13		53.37			53.486		25.8		38.4			0.428773		0.442524		0.426755			6		6		6
129.302		30.6		61.29			55.193		28.8		37.2			0.3708		0.208368		0.274238			6		5		5
100.771		38.25		70.83			49.503		30.3		43.5			0.364445		0.264039		0.266174			6		5		6
87.9821		46.26		41.49			44.382		36		33.9			0.253423		0.135992		0.418744			5		6		5
50.5067		21.69		51.66			35.278		27.9		35.1			0.447631		0.744048		0.318961			6		4		6
101.904		127.08		54.99			50.641		61.8		35.7			0.190718		0.38623		0.307637			6		9		5
84.8658		73.62		51.21			47.796		41.7		33.6			0.371996		0.298237		0.303418			5		6		5
74.1008		68.94		65.07			39.261		63.9		39.3			0.238046		0.859898		0.098913			7		10		5
38.3252		60.12		48.24			27.881		37.5		33			0.268497		0.255881		0.13248			5		5		6
41.8056		78.12		84.6			29.019		42.6		49.8			0.360257		0.1837		0.445514			5		6		6
89.5604		44.28		100.71			46.658		31.2		47.4			0.316836		0.324541		0.191356			6		5		6
107.691		77.76		84.78			53.486		43.2		47.4			0.53767		0.217965		0.269932			5		6		6
83.1256		72.54		92.43			46.089		42.3		47.4			0.340309		0.245514		0.375304			5		6		7
53.7039		58.68		33.48			35.847		36.9		27.3			0.134644		0.44425		0.3259			5		4		5
71.8345		27.18		118.8			39.261		26.4		60.6			0.38595		0.091524		0.536816			5		5		9
131.326		75.87		111.6			58.607		45.9		59.1			0.504839		0.384643		0.515983			7		7		6
152.046		35.1		66.06			68.28		28.8		39.6			0.434033		0.153062		0.168862			8		6		5
123.717		133.47		56.43			60.883		62.7		41.1			0.382436		0.122718		0.348646			6		7		5
118.335		66.24		43.65			64.297		42		34.5			0.513036		0.139219		0.450127			7		7		5
95.7118		63.18		75.24			48.365		43.5		42.9			0.119861		0.398291		0.363101			5		6		6
89.3985		16.83		69.48			42.106		24.3		44.1			0.24843		0.597009		0.465878			6		3		6
120.844		82.71		85.23			61.452		46.5		46.8			0.597156		0.322629		0.116617			5		5		6
71.2274		77.76		62.46			40.399		48.3		38.4			0.133632		0.481212		0.131489			6		6		4
42.2508		74.43		62.46			31.295		42.3		38.4			0.341478		0.2033		0.229132			5		5		6
72.1987		92.25		53.64			39.261		49.5		37.5			0.171688		0.250333		0.466421			5		8		6
33.3474		63.63		94.77			25.605		39.9		48.9			0.18974		0.025735		0.215841			5		6		6
89.1962		67.5		130.86			49.503		39		54.3			0.330011		0.407415		0.250508			5		6		7
49.9401		105.12		123.48			37.554		75.3		66.3			0.421484		0.6393		0.54989			5		7		7
74.9102		77.94		55.44			39.83		43.8		36.6			0.224879		0.24312		0.264993			7		7		6
81.5878		59.04		56.25			47.796		37.8		38.1			0.385976		0.369737		0.302782			6		5		8
94.9429		43.56		100.17			47.796		33.9		48.6			0.486789		0.311524		0.325363			5		5		7
63.012		68.13		51.12			36.985		45.3		39.9			0.165598		0.293167		0.342416			4		6		6
157.833		41.85		43.74			68.849		30		30			0.475536		0.38936		0.354617			5		5		5
90.7745		53.82		64.44			54.055		38.1		43.5			0.638587		0.498402		0.125671			9		5		5
101.094		48.6		60.3			48.934		30.6		36.9			0.291686		0.275163		0.312427			7		4		5
102.228		62.55		54.36			55.762		40.8		36.6			0.345942		0.365407		0.264485			5		6		7
118.213		59.13		106.74			62.021		41.7		53.7			0.642622		0.413192		0.373485			5		6		5
70.2966		71.82		62.82			44.951		41.1		39.3			0.338281		0.488353		0.221472			6		5		8
79.7262		18.99		39.6			40.968		27.3		30.6			0.106175		0.676209		0.421712			5		4		4
64.7117		67.68		31.05			36.985		39.3		27.3			0.09264		0.347009		0.12997			5		4		5
83.0447		81.36		76.86			44.382		46.5		41.7			0.358621		0.432147		0.163865			6		8		6
146.057		54.45		78.39			58.607		37.5		45.3			0.385756		0.399466		0.479177			8		5		6
42.5746		34.38		118.17			33.002		26.4		58.8			0.226763		0.105935		0.561701			4		5		7
175.519		22.23		56.34			71.694		27.9		36.6			0.402347		0.479117		0.210621			8		4		5
35.2495		40.86		76.32			27.312		39.3		43.5			0.426677		0.652653		0.30189			4		5		5
95.2262		62.64		96.66			46.089		38.4		46.5			0.159634		0.215633		0.374043			4		6		6
38.4061		79.65		53.91			29.588		43.8		37.2			0.338781		0.353027		0.264198			4		7		5
69.8514		83.16		104.76			39.261		45.9		54.3			0.441146		0.317003		0.37482			5		6		7
77.5003		147.6		57.06			49.503		68.4		36.3			0.557072		0.44384		0.203231			6		9		6
79.5643		64.89		62.91			46.089		39.9		41.7			0.455082		0.443347		0.402518			5		6		7
56.0511		40.86		81.18			37.554		37.5		45.3			0.324215		0.640557		0.415817			6		5		6
105.06		129.6		90.09			51.779		53.7		46.8			0.305647		0.244834		0.405498			6		6		6
121.087		90.81		78.93			60.883		51.9		51.3			0.513212		0.385757		0.52853			8		6		6
86.1609		90.81		124.47			43.244		48.6		54			0.256497		0.448132		0.187699			6		7		8
89.6413		57.33		75.06			45.52		58.2		48.6			0.187242		0.721022		0.414202			6		6		7
70.6608		88.38		58.95			41.537		42.9		35.7			0.24764		0.446252		0.403898			6		6		4
124.972		47.7		77.76			65.435		36.3		47.7			0.055411		0.406948		0.507418			7		7		6
110.483		113.67		101.25			50.072		63.9		47.1			0.354044		0.619011		0.190639			7		8		7
36.0184		49.86		81.63			30.157		41.4		42.6			0.454622		0.671877		0.112368			4		4		7
148.97		66.87		36.72			66.004		43.8		29.4			0.565597		0.115085		0.335232			8		5		6
105.506		63		71.1			49.503		40.2		41.7			0.056813		0.570392		0.316341			5		6		5
117.849		101.16		97.11			55.193		54.6		50.7			0.315746		0.567295		0.308896			6		6		8
31.4453		54.81		55.71			26.174		36.6		37.5			0.258607		0.188278		0.197884			3		4		6
81.8711		71.28		57.96			42.675		42.6		36.3			0.196844		0.394869		0.067471			5		6		5
35.9375		109.89		65.52			28.45		52.2		38.7			0.103559		0.527576		0.155328			5		9		5
45.6908		62.73		62.64			32.433		40.5		37.5			0.410175		0.48207		0.077922			5		5		8
53.1373		65.88		109.62			36.416		43.5		49.8			0.539843		0.40077		0.209631			4		6		6
46.2169		70.56		103.41			33.002		44.4		54.9			0.349086		0.459891		0.549477			4		5		7
94.9024		93.51		37.62			52.917		51.3		28.5			0.419969		0.290286		0.26065			7		6		5
78.3097		74.52		97.92			46.089		46.8		55.8			0.292339		0.365521		0.371711			4		7		9
91.8672		106.47		78.03			46.658		50.4		44.1			0.184059		0.128506		0.225297			6		9		7
57.1843		58.95		64.71			36.985		36		37.8			0.19945		0.207874		0.23082			5		7		5
113.802		32.94		47.52			51.21		33.9		35.1			0.250626		0.347551		0.215318			9		4		5
69.1634		60.39		77.94			40.968		41.7		46.8			0.464094		0.259216		0.47603			7		5		6
85.9181		72		34.02			46.658		42		29.4			0.428523		0.343079		0.0533			6		7		4
39.8226		90.18		61.47			29.588		47.7		37.5			0.166911		0.431708		0.240737			4		7		5
88.4272		75.96		58.68			47.227		50.7		36.6			0.315431		0.495105		0.257876			7		5		5
131.083		59.13		80.46			63.728		36		45			0.336221		0.044667		0.285172			7		6		6
52.8135		91.17		68.13			35.847		47.1		36.9			0.331253		0.175204		0.188282			5		6		6
72.2392		132.66		77.04			40.968		63		44.1			0.156253		0.24855		0.30599			6		8		7
87.0917		72.45		106.02			44.951		46.2		51.3			0.468002		0.531983		0.275777			6		4		7
54.1895		63.45		84.42			35.847		40.2		44.4			0.327982		0.437582		0.217263			4		6		6
62.4859		71.46		55.8			37.554		42		37.2			0.326602		0.158512		0.160827			6		5		7
85.1491		86.04		59.94			44.382		47.7		38.4			0.215443		0.326468		0.150433			6		7		7
77.5003		104.85		42.39			42.106		55.5		30.9			0.120084		0.180633		0.187909			5		6		5
87.2536		93.24		113.76			43.813		47.7		56.7			0.430105		0.281939		0.168585			6		5		7
54.837		80.64		82.26			36.416		44.1		45.3			0.347443		0.243508		0.205241			4		6		7
110.807		130.59		125.91			52.348		65.1		60			0.243567		0.507084		0.370202			6		8		8
38.8513		21.6		62.1			27.312		24		40.5			0.202552		0.429899		0.201979			5		5		5
53.9062		50.31		70.2			37.554		35.4		40.8			0.057094		0.200945		0.307432			5		6		7
138.974		40.68		51.57			62.021		32.1		34.2			0.397181		0.217835		0.247161			8		5		5
81.2235		82.44		82.98			44.951		47.4		43.8			0.471679		0.294329		0.201451			7		5		5
195.875		57.15		51.3			74.539		38.1		35.7			0.427935		0.382691		0.309445			9		4		4
70.6204		66.87		103.32			43.244		39.6		56.7			0.089082		0.385089		0.282282			6		5		7
114.004		56.43		78.21			51.779		36.6		44.7			0.319115		0.463741		0.188395			6		6		6
59.1673		112.05		81.18			35.278		57.9		46.2			0.35132		0.448386		0.451381			6		6		6
49.2117		20.7		65.97			35.278		23.1		40.5			0.457513		0.108881		0.133133			7		5		7
50.5472		105.75		42.39			40.968		52.2		28.5			0.592067		0.235526		0.171868			5		7		4
113.64		81.63		121.95			54.624		48.9		60.9			0.422356		0.392527		0.516546			6		7		9
94.2954		75.42		61.02			51.21		42.9		36.6			0.322809		0.475657		0.157863			5		7		6
97.6949		99.45		28.8			47.796		60.9		25.8			0.243544		0.415104		0.21408			6		8		3
93.4455		83.52		48.96			56.331		43.2		33.3			0.648802		0.321064		0.338479			6		7		5
88.2249		75.15		51.84			48.934		48.9		36.3			0.396249		0.518778		0.171125			6		6		5
86.8894		31.14		57.42			44.382		27.9		36.6			0.160675		0.29394		0.142495			5		3		6
153.908		82.26		39.51			59.745		48		33.3			0.351498		0.491647		0.450134			10		5		5
71.5917		73.17		28.89			45.52		44.4		26.1			0.567626		0.431582		0.410232			7		6		6
85.8776		86.49		63.99			46.658		43.2		42			0.385651		0.205992		0.255062			6		5		5
69.5681		41.76		68.58			38.692		31.8		39			0.072918		0.223477		0.180439			7		7		5
95.7928		68.76		89.73			44.382		46.5		47.1			0.262371		0.516342		0.368488			6		6		7
167.87		68.76		67.41			68.849		41.7		39			0.213663		0.378075		0.151506			8		7		6
126.995		13.5		96.39			63.728		20.4		51			0.458312		0.563643		0.206464			7		5		7
82.1139		65.25		63.99			39.261		44.1		41.7			0.327513		0.543556		0.280063			3		5		5
57.7509		44.91		60.48			40.968		32.4		37.5			0.498622		0.307348		0.341841			5		5		5
92.3528		27.18		70.83			51.779		26.4		43.2			0.485391		0.25645		0.337859			7		4		5
115.623		32.76		65.34			51.21		28.5		40.2			0.413759		0.289766		0.41815			6		6		7
20.6398		56.97		90.09			20.484		38.7		48.9			0.602951		0.518781		0.257262			4		6		5
93.0813		61.29		30.42			49.503		37.2		24.6			0.333739		0.115551		0.294685			6		5		4
68.0708		48.33		72.54			39.83		36.9		45.9			0.318106		0.521709		0.372289			6		5		7
26.5484		69.3		77.67			26.174		43.5		45			0.361663		0.395704		0.181731			4		5		5
62.5668		58.95		71.28			37.554		39		47.7			0.348068		0.445821		0.231044			4		5		7
136.668		45.9		53.01			54.624		33		35.4			0.277105		0.3688		0.48093			6		4		6
151.196		66.15		57.96			56.331		38.7		39			0.148222		0.267295		0.425162			6		5		5
54.6347		83.79		45.9			34.14		48.3		33.6			0.278642		0.417988		0.163016			6		6		5
35.0876		47.7		39.78			29.019		31.2		34.8			0.261376		0.425923		0.4898			4		4		5
112.75		47.61		84.51			53.486		32.4		44.4			0.168836		0.471568		0.276217			6		7		6
52.2469		65.52		39.87			36.985		40.2		30			0.138609		0.367966		0.252482			4		6		6
49.7782				41.58			36.416				28.5			0.156775				0.260377			4				4
33.4688		88.29		78.3			27.312		49.2		46.8			0.450015		0.314383		0.379906			4		8		6
70.8632		38.61		104.4			45.52		30.3		50.7			0.605222		0.371258		0.213957			5		5		7
59.2483		45.09		65.79			40.968		34.8		39.6			0.511087		0.157725		0.337277			6		5		6
52.773		36.36		61.56			34.14		30.9		40.5			0.284106		0.167062		0.267267			6		6		6
36.0184		36.09		58.68			30.157		38.1		40.2			0.343024		0.39638		0.21606			5		7		5
50.0211		70.47		51.12			35.847		39.6		36.6			0.304325		0.258898		0.328934			5		6		6
91.2601		88.38		56.34			48.365		47.4		39.3			0.053677		0.173074		0.370473			7		7		5
73.17		50.4		56.7			46.089		37.2		36.9			0.344458		0.44272		0.416503			7		6		4
110.686		61.74		95.22			53.486		39		47.7			0.450632		0.403177		0.155358			6		6		6
49.6973		50.22		76.68			31.295		42.3		45.3			0.207299		0.42147		0.125227			4		5		6
48.4023		70.2		87.48			38.123		42.9		56.7			0.269697		0.24815		0.614106			6		7		7
160.181		73.17		62.37			73.401		48.9		38.4			0.597845		0.467231		0.380043			8		7		8
21.9753		50.58		64.89			24.467		37.2		39.6			0.520419		0.279304		0.217386			3		6		6
117.04		86.67		32.58			48.934		48.9		27.9			0.28558		0.303257		0.035798			7		6		6
93.3646		77.04		44.46			46.089		45.6		33.3			0.272996		0.460841		0.213851			6		7		6
108.015		71.19		60.75			55.762		48		39.3			0.223455		0.389739		0.167919			7		6		7
158.602		79.29		23.22			72.263		45.3		24.6			0.483885		0.381619		0.380136			7		7		4
111.617		104.85		123.48			46.658		50.1		55.8			0.3267		0.43992		0.355182			7		7		9
38.1229		88.56		46.62			30.157		51.9		37.8			0.511585		0.430646		0.622021			3		7		5
62.8501		84.24		34.11			39.83		48.3		29.4			0.442785		0.2973		0.375838			6		5		5
60.948		52.47		40.41			38.123		42.3		31.5			0.47705		0.615573		0.436813			6		5		5
137.153		87.75		148.32			57.469		45		60			0.327469		0.509855		0.390091			7		8		7
43.6673		87.3		99.81			29.019		57.3		51			0.215545		0.667288		0.229351			5		6		7
40.7129		11.34		29.88			28.45		17.4		27.3			0.16752		0.457051		0.214725			5		3		4
26.8722		43.65		63.54			25.036		32.7		38.1			0.228728		0.281706		0.301604			3		6		6
57.7913		78.3		75.78			36.416		44.4		43.8			0.207839		0.43597		0.257829			5		5		7
63.7		69.66		98.82			39.261		47.4		47.1			0.334708		0.470547		0.262891			5		6		6
50.1425		18.9		97.92			31.864		25.5		50.7			0.214342		0.72541		0.40419			5		4		8
83.7327		81.27		78.3			45.52		43.5		46.5			0.287489		0.333472		0.434777			5		7		6
45.367		48.15		67.77			34.14		36.3		38.4			0.074727		0.360707		0.081791			4		5		5
67.3018		18.99		62.91			40.399		23.4		37.2			0.403757		0.402982		0.321648			6		4		5
57.1033		46.71		66.24			35.847		43.8		40.2			0.270093		0.657553		0.144687			4		6		6
78.7549		34.74		47.97			45.52		30		36.6			0.438322		0.104388		0.315281			6		5		4
84.623		110.34		121.41			45.52		54		59.4			0.423909		0.548486		0.412364			7		8		9
120.925		72.18		53.01			59.176		43.5		34.2			0.292891		0.50452		0.334897			6		5		6
69.6896		39.33		55.44			38.692		31.5		38.4			0.336254		0.351466		0.332291			4		6		5
57.3462		112.77		73.8			33.002		60.3		39.3			0.31793		0.02879		0.141945			4		8		5
98.7066		48.78		57.33			49.503		35.4		36			0.228856		0.514587		0.297521			8		7		6
47.7548		47.34		46.89			33.571		35.4		34.5			0.163676		0.262191		0.312598			5		5		5
82.5186		80.91		11.16			50.072		47.4		21			0.331329		0.327349		0.693207			6		8		5
78.3906		27.27		68.67			40.968		25.8		41.1			0.291917		0.173152		0.25245			4		5		6
118.699		104.49		76.41			61.452		50.1		42.9			0.595679		0.206821		0.211823			7		7		6
84.5421		88.29		68.4			48.365		49.8		38.7			0.452371		0.366476		0.182506			8		9		5
101.337		61.83		61.92			46.089		42.9		40.5			0.177154		0.425298		0.336533			6		7		6
199.194		91.17		94.77			69.987		47.4		45.3			0.154189		0.108082		0.234133			7		6		6
130.597		49.59		62.82			58.038		35.4		37.8			0.471628		0.344528		0.305096			9		5		7
61.7574		65.88		77.22			35.847		42.9		46.2			0.424448		0.389114		0.393637			5		5		6
83.5708		57.51		66.51			50.072		35.4		45.3			0.598563		0.111944		0.208499			6		6		4
54.0681		79.38		87.21			35.278		44.7		46.5			0.348112		0.298185		0.172353			4		7		6
27.3173		35.46		77.13			26.743		30.3		47.1			0.577178		0.562693		0.382645			4		6		7
57.7509		42.84		38.79			34.709		31.2		32.1			0.170823		0.106747		0.374889			4		4		6
52.2065		44.19		40.41			33.002		32.4		32.1			0.206254		0.388813		0.250496			5		5		5
184.584		67.77		48.78			69.418		47.4		31.8			0.29812		0.417925		0.304616			9		5		5
87.4559		40.41		104.94			46.089		33.9		51.6			0.483406		0.082033		0.231544			5		5		6
54.837		102.78		102.78			31.864		52.5		51			0.35549		0.353962		0.274573			4		6		7
79.7666		18.81		57.15			42.106		20.7		36.9			0.077694		0.195429		0.228503			8		4		5
122.139		65.43		50.67			52.348		46.5		36.3			0.384035		0.401364		0.11901			7		7		4
29.5432		45.45		48.96			26.743		38.1		32.4			0.472565		0.407477		0.284605			5		6		6
183.572		79.56		113.49			68.28		45.6		62.7			0.178255		0.302425		0.534547			8		7		7
95.2262		73.89		49.95			54.055		42		40.8			0.3244		0.124795		0.50808			5		7		6
125.619		66.06		72.45			54.055		39.6		46.2			0.378036		0.295286		0.15075			6		5		6
89.1152		22.14		56.88			48.365		24		39.3			0.468279		0.421091		0.35874			7		6		6
66.7757		59.04		61.56			42.106		40.2		38.4			0.453501		0.435514		0.368017			6		6		6
112.102		38.97		74.52			47.796		30.6		43.2			0.305199		0.118845		0.208351			5		4		6
127.117		71.01		75.6			58.038		42.9		40.2			0.198638		0.293104		0.093525			8		6		6
64.307		71.19		54.63			36.416		42.3		35.7			0.221639		0.165755		0.255767			4		7		7
47.9571		79.74		32.04			32.433		55.5		28.2			0.281608		0.556054		0.404301			6		7		5
116.109		51.3		70.02			56.9		36.6		38.4			0.467046		0.516482		0.0303			7		4		6
73.2914		65.52		39.33			50.641		43.5		29.4			0.597814		0.402357		0.31299			7		6		5
53.542		37.17		85.59			34.709		32.7		45			0.382965		0.256069		0.26802			4		4		7
34.3996		63.99		53.37			28.45		36.9		35.7			0.275381		0.290068		0.286424			3		5		4
105.344		74.79		44.19			51.779		43.2		37.2			0.445961		0.152552		0.144237			7		6		5
85.6348		97.74		77.58			45.52		48		41.7			0.511946		0.354541		0.230979			6		7		5
54.4728		24.12		52.74			37.554		25.2		39.3			0.464964		0.492943		0.280014			4		5		6
78.9977		92.97		90.18			44.382		48		48			0.494634		0.478331		0.184292			6		7		6
142.9		72.27		45.81			63.728		41.7		33.3			0.518009		0.241203		0.151571			7		5		5
23.2298		94.95		69.84			21.622		51		39.6			0.45901		0.275044		0.083396			4		8		7
107.084		24.57		58.32			54.624		23.4		42			0.138358		0.211902		0.175439			5		6		5
103.644		60.57		52.92			57.469		42		35.7			0.575674		0.484002		0.367355			7		5		5
54.2704		69.75		62.82			36.985		45.3		35.7			0.377534		0.549711		0.141739			5		7		6
105.101		70.47		66.78			50.072		45.6		39			0.40784		0.519119		0.11155			6		7		6
183.937		65.34		115.92			73.401		44.4		57			0.39874		0.384022		0.450006			7		6		7
59.0864		45.27		110.7			35.847		38.7		57.9			0.257986		0.412871		0.47463			5		6		7
50.0211		51.84		112.14			36.985		42.9		54.6			0.425566		0.427549		0.318025			4		6		8
45.2456		55.44		76.14			33.002		42		50.7			0.320376		0.548284		0.421512			5		5		6
82.7614		22.32		59.49			52.917		23.4		40.5			0.619403		0.448049		0.492741			6		4		7
111.94		8.46		71.01			53.486		14.7		46.8			0.358175		0.50779		0.464152			6		4		7
85.4729		63.72		77.31			50.072		38.7		42.9			0.498364		0.314937		0.338726			5		7		5
91.9886		67.86		84.51			42.675		45		45.9			0.136418		0.228459		0.050079			6		6		5
74.1008		68.4		83.07			42.106		38.1		44.4			0.223792		0.362797		0.111949			4		5		6
68.8802		88.29		66.06			34.709		51		38.4			0.305816		0.345081		0.259991			7		7		7
62.6882		46.8		55.8			36.985		36.9		37.2			0.146946		0.611897		0.226304			5		6		5
42.2913		69.84		71.46			33.571		42.9		41.4			0.439261		0.316516		0.208666			5		7		5
29.3408		69.39		98.91			23.329		42		49.8			0.12231		0.420707		0.246387			6		6		7
100.164		25.83		80.73			50.072		25.2		47.1			0.369761		0.419225		0.216614			6		4		7
58.884		42.66		52.38			36.416		33.6		34.5			0.108333		0.465496		0.314891			5		5		7
51.7613		63.45		67.23			35.278		40.5		39.9			0.367355		0.107202		0.271839			4		5		7
110.2		53.73		66.6			52.348		36.6		39.9			0.405904		0.40183		0.13103			7		6		5
128.25		78.12		89.73			59.745		46.5		47.7			0.368709		0.47669		0.209559			8		6		6
72.0773		49.23		75.15			43.244		35.7		40.2			0.442637		0.331919		0.33521			5		4		7
81.5068		34.47		45.72			46.089		32.7		32.1			0.333807		0.465353		0.305101			6		6		4
116.554		60.39		51.84			56.9		40.2		35.4			0.594428		0.089836		0.231834			5		5		6
42.5746		79.83		27.99			33.002		43.5		26.1			0.487647		0.102135		0.304124			5		8		6
128.978		44.46		110.07			56.331		38.1		56.1			0.37135		0.558397		0.263731			7		4		7
98.0996		45.99		75.06			44.382		36		44.1			0.279978		0.132476		0.208738			6		5		5
48.9689		68.13		66.69			33.571		42		39.6			0.265979		0.396709		0.338279			5		7		6
77.2575		29.79		124.2			40.399		24.6		68.7			0.328551		0.114978		0.556348			5		4		10
51.2756		87.21		54.36			37.554		49.8		38.1			0.524905		0.446555		0.317259			4		6		7
22.0562		71.55		46.62			22.191		45.9		33.9			0.242327		0.404151		0.269506			4		8		3
42.2103		92.25		55.98			31.295		48.9		36.3			0.12524		0.443101		0.207372			5		6		5
56.6177		47.7		25.29			39.83		36.3		24			0.545415		0.358302		0.135483			5		5		5
75.8815		89.37		56.97			44.382		49.2		36.6			0.074906		0.322531		0.30572			6		7		5
130.152		82.98		26.91			57.469		49.5		27.3			0.499275		0.508101		0.321769			7		7		4
86.2823		19.62		77.94			42.106		22.8		43.5			0.446255		0.37763		0.143621			7		4		5
75.2744		57.42		82.53			42.106		38.7		45			0.387121		0.120494		0.231508			6		8		6
76.1243		22.14		57.51			39.83		23.7		36.6			0.287516		0.529782		0.240427			7		5		7
83.6113		69.3		75.87			45.52		41.4		49.5			0.338948		0.135494		0.528124			6		6		5
74.465		55.71		72.63			40.968		41.1		44.4			0.25317		0.525315		0.47451			6		8		7
84.9468		90.81		34.29			44.951		43.8		34.5			0.156416		0.33606		0.626622			7		7		5
86.1609		43.02		53.01			43.244		36.6		35.7			0.285716		0.540472		0.29402			6		6		5
114.045		89.01		58.59			56.9		50.1		39.3			0.437682		0.428743		0.389383			7		8		5
67.9898		73.17		118.8			40.968		42.9		57.9			0.255688		0.216275		0.464625			6		7		6
75.9219		69.57		63.99			47.796		42.3		39.6			0.131001		0.458113		0.097027			6		5		7
80.4546		49.41		61.83			43.813		36.9		43.5			0.46795		0.32444		0.529047			4		5		6
134.927		28.35		80.55			61.452		26.1		42.3			0.576598		0.37235		0.105976			6		3		5
58.4793		51.57		72.54			35.847		40.2		42.6			0.330956		0.531396		0.253642			6		6		6
53.6634		56.25		80.37			33.571		34.8		52.5			0.448331		0.149258		0.288654			6		5		7
109.795		58.86		39.51			48.934		38.1		28.8			0.216268		0.243383		0.191428			6		4		5
58.3984		45.81		78.03			39.83		32.7		45.3			0.55447		0.269017		0.100068			8		7		7
62.4049		71.1		70.56			39.83		38.4		40.2			0.275467		0.203015		0.347198			4		6		5
58.3984		60.93		40.32			38.692		47.4		30			0.265455		0.452749		0.315802			5		7		6
96.3594		74.97		60.21			47.227		45.6		40.2			0.457151		0.26369		0.112191			5		5		5
69.4467		86.31		62.19			38.123		56.1		40.8			0.186666		0.292009		0.200388			5		6		5
86.6061		52.47		73.89			43.813		40.8		39.6			0.062904		0.613869		0.163009			6		5		6
79.2		43.2		63.18			46.658		35.1		43.8			0.132839		0.3341		0.430902			6		6		6
52.8135		49.68		95.58			36.985		36.3		56.7			0.429817		0.386977		0.528769			5		7		7
111.94		34.65		94.86			50.641		33		45.9			0.352874		0.529943		0.115502			7		5		6
92.2314		46.98		57.06			51.779		36.6		34.5			0.528772		0.500586		0.245969			6		7		5
58.277		44.19		58.14			39.83		32.4		39			0.535451		0.36586		0.356526			5		6		4
58.965		43.47		63.36			40.399		36.9		46.2			0.491516		0.521143		0.50303			5		5		7
30.7978		43.65		57.42			28.45		30.6		38.7			0.51702		0.359401		0.48206			4		5		5
78.5525		41.31		40.23			40.968		32.1		33			0.338453		0.341935		0.072912			5		4		5
57.1438		65.16		47.79			36.985		40.2		32.4			0.300525		0.187944		0.334386			5		7		5
95.8333		67.05		89.91			47.227		39.6		48.3			0.320578		0.368224		0.333325			5		5		7
83.3685		53.37		61.56			44.382		35.7		39.6			0.221146		0.253154		0.313332			5		5		6
95.55		55.8		39.42			44.382		37.8		30.3			0.244395		0.316877		0.107571			7		7		4
101.823		48.87		72.54			53.486		33.3		43.2			0.516359		0.159192		0.362293			8		7		5
88.0225		94.32		73.62			44.951		52.8		42.6			0.222543		0.493681		0.264515			5		6		8
93.5669		43.47		103.41			52.917		33		51.9			0.373575		0.36045		0.212226			5		5		7
62.8096		24.03		78.84			38.692		24.6		44.1			0.226068		0.293482		0.230379			5		4		5
44.0315		55.8		88.02			31.864		44.4		47.7			0.129289		0.246226		0.224737			5		7		6
84.5421		40.23		75.06			47.227		36		43.2			0.305281		0.487685		0.366195			6		5		5
81.7497		10.71		74.79			46.089		15.9		45			0.363647		0.434138		0.227408			7		3		7
86.1609		71.55		81.27			46.658		43.5		43.8			0.54892		0.210639		0.225005			6		6		5
153.867		50.94		49.5			60.314		35.7		33			0.22602		0.476748		0.205796			7		5		5
82.8423		63.72		50.22			44.951		39.6		34.5			0.273866		0.172105		0.291878			7		6		7
79.2405		39.6		17.55			50.072		33.3		19.2			0.237213		0.172818		0.282125			4		4		5
88.7105		39.69		54.09			44.951		33.6		37.8			0.232818		0.413298		0.409517			6		5		7
54.5537		78.03		73.8			36.985		48.6		47.4			0.305792		0.515871		0.204922			4		7		6
103.28		54.72		49.5			52.348		39.9		35.4			0.375434		0.476209		0.267674			8		5		5
72.482		71.91		73.26			41.537		38.7		44.1			0.468385		0.350283		0.422637			5		6		4
63.0525		75.42		54.36			45.52		42.9		38.1			0.383774		0.323989		0.09645			6		6		6
91.1387		70.65		54.36			48.934		40.8		38.7			0.522909		0.37991		0.445035			8		9		7
78.9977		29.34		101.79			47.796		27.6		48.3			0.332981		0.501854		0.214726			5		4		6
28.6933		21.33		59.13			25.605		22.2		35.1			0.42795		0.196617		0.347943			5		4		6
52.2874		56.97		96.48			34.709		39.9		49.8			0.240859		0.389726		0.299501			5		5		7
95.5904		73.89		71.01			44.951		54.6		39.6			0.293453		0.601206		0.317261			6		7		6
69.4467		84.42		90.9			41.537		48.6		49.8			0.571782		0.316127		0.388984			6		8		6
157.226		65.25		44.82			61.452		45.9		32.1			0.51704		0.542159		0.042076			7		7		6
100.487		35.46		77.22			51.779		31.8		41.1			0.514604		0.303091		0.121521			7		6		7
85.5943		86.85		78.12			43.244		46.5		40.8			0.459043		0.21777		0.308875			5		7		7
46.9453		95.76		62.64			32.433		48.9		42.3			0.119664		0.407698		0.347592			4		7		6
118.173		67.41		51.12			52.348		42		34.8			0.275539		0.41299		0.061459			7		7		6
54.1086		36.9		87.84			36.416		31.8		48.6			0.366657		0.526377		0.406365			5		7		6
92.2314		46.8		81.63			46.658		37.8		43.2			0.336106		0.514142		0.069634			5		6		8
71.3084		61.65		73.35			41.537		42.6		44.1			0.469745		0.402317		0.347744			6		7		5
62.8906		79.47		55.89			36.416		46.2		40.2			0.240304		0.361924		0.215103			6		7		5
100.487		64.62		31.41			50.641		45		29.1			0.284009		0.34151		0.513561			4		5		6
76.2862		72.09		58.77			42.106		42.3		36.3			0.355588		0.146791		0.259177			5		6		5
71.9154		37.89		27.18			44.382		29.4		24.6			0.364167		0.520645		0.446094			5		6		3
60.8671		39.69		52.02			36.985		36.3		33			0.211092		0.324548		0.227281			5		5		5
104.453		45.27		49.14			48.934		36.3		34.2			0.304472		0.407387		0.250955			6		4		4
90.3293		84.96		48.96			45.52		44.4		44.7			0.145075		0.409989		0.608359			8		6		6
103.927		58.86		48.78			51.779		42		32.1			0.150923		0.583109		0.056531			6		6		5
45.5694		38.34		65.7			35.278		29.1		40.2			0.450036		0.099066		0.365686			4		6		6
56.7391		63.09		46.71			40.399		41.7		31.8			0.231748		0.498827		0.07138			5		5		6
25.2938		88.65		116.28			26.174		47.7		61.8			0.624135		0.313295		0.34901			3		6		8
84.7444		34.11		70.02			46.658		28.2		44.7			0.37984		0.427553		0.461142			5		4		5
75.9624		33.66		76.86			42.675		31.2		44.1			0.102042		0.494677		0.387551			4		5		5
90.6126		40.05		88.2			42.675		30		43.5			0.141015		0.280772		0.085424			5		5		6
83.7732		54.45		57.15			46.089		39.6		36.9			0.04462		0.37712		0.290738			6		6		5
120.075		63		91.98			55.762		41.4		44.7			0.492373		0.01611		0.310665			7		5		7
66.5329		43.74		96.75			39.261		36.9		46.8			0.243184		0.333982		0.1107			6		6		6
77.1765		76.59		37.08			44.951		39.9		29.4			0.318533		0.188913		0.394295			5		7		4
56.6582		62.91		75.15			35.278		41.1		41.4			0.165288		0.464817		0.170569			6		7		6
46.4597		19.08		78.21			30.157		22.2		45.6			0.206577		0.327934		0.254767			3		4		7
82.3567		42.39		65.7			46.089		36.6		39.6			0.368068		0.549465		0.223333			7		6		6
103.927		49.77		57.15			47.796		38.1		38.1			0.331513		0.349868		0.345958			6		7		4
90.4912		39.24		37.17			45.52		34.2		31.5			0.244089		0.602267		0.203144			6		4		6
127.319		57.33		38.25			58.038		38.4		33.3			0.531254		0.470971		0.534339			7		5		5
63.1334		98.1		81.18			44.382		47.1		47.1			0.633529		0.310487		0.322335			5		7		6
80.576		68.22		80.01			41.537		47.1		51			0.283157		0.43882		0.476953			5		7		6
106.072		23.04		35.55			50.641		24.3		29.7			0.266826		0.158421		0.367097			7		6		5
77.4193		62.46		72.99			42.675		40.2		49.8			0.259759		0.390159		0.422769			4		7		6
115.583		25.56		106.11			54.055		25.5		55.2			0.245604		0.348329		0.266656			8		5		7
42.3317		70.29		61.11			32.433		42		40.2			0.378775		0.272246		0.382538			5		6		6
83.1661		55.8		109.62			46.089		35.4		59.1			0.268759		0.234013		0.516871			6		6		6
157.55		78.93		76.95			72.263		45.6		44.7			0.555331		0.339156		0.267143			9		6		7
76.8528		11.79		41.31			42.106		15.6		35.4			0.297273		0.318147		0.541913			6		4		4
63.4572		59.4		50.31			39.83		38.1		34.2			0.178253		0.287077		0.252197			5		7		6
81.0617		62.64		77.22			47.227		45.3		46.8			0.155718		0.598544		0.486273			6		7		6
64.8736		27.63		73.44			36.985		31.2		45.6			0.265505		0.574428		0.414976			7		5		7
110.807		86.13		41.94			51.779		48.9		30.3			0.339161		0.392021		0.385128			8		7		6
37.6777		17.19		79.47			30.726		20.4		45			0.166867		0.431662		0.15683			3		4		7
108.338		32.13		68.4			50.641		25.2		41.7			0.246166		0.325201		0.108427			7		5		6
71.0251		75.15		40.86			40.968		46.2		33			0.164659		0.46102		0.417785			6		7		6
64.7522		84.69		62.01			42.675		44.4		44.4			0.573525		0.321738		0.446511			5		7		5
62.1621		33.66		54.18			34.14		27		36			0.299413		0.194414		0.147137			4		6		7
75.5982		18.81		86.04			39.261		23.4		54			0.230027		0.216777		0.634599			5		5		5
62.7692		29.97		102.78			42.675		26.7		51			0.270226		0.347139		0.19777			5		5		6
96.926		110.7		59.85			50.072		52.2		35.7			0.187675		0.360888		0.255078			8		5		6
87.2941		50.31		43.83			46.658		35.1		31.2			0.218069		0.244184		0.205487			6		7		7
66.6138		80.1		65.52			37.554		44.7		40.8			0.318376		0.339417		0.246788			5		6		5
85.4324		56.43		103.05			45.52		43.8		45			0.344327		0.548031		0.016856			6		6		6
54.5133		58.86		100.53			35.847		41.1		54			0.481692		0.177893		0.493807			6		5		7
67.5042		68.13		42.75			40.968		44.7		29.7			0.462228		0.376185		0.257187			4		7		3
93.2027		16.02		56.25			52.917		24.6		34.5			0.517589		0.655141		0.037449			6		4		4
99.516		48.96		58.68			51.779		34.2		36.3			0.361301		0.282682		0.174617			7		6		4
71.9559		57.6		60.84			40.968		34.5		42			0.275264		0.111656		0.441688			5		5		5
72.8462		17.73		91.35			46.658		20.1		50.7			0.582374		0.167177		0.046276			6		3		8
88.3868		108.36		77.04			52.348		51.3		51			0.583776		0.365505		0.389544			6		8		6
87.1727		40.77		58.41			47.796		30.6		43.5			0.480455		0.093291		0.232944			6		6		7
81.6282		84.69		85.14			42.675		44.7		51.6			0.359268		0.222113		0.577796			6		7		7
74.9911		58.77		86.67			42.106		35.4		46.2			0.268106		0.302847		0.166753			5		6		6
99.8803		57.15		67.5			47.796		38.4		41.4			0.273942		0.312324		0.234319			7		5		4
107.731		50.04		66.78			59.176		33		39.3			0.19829		0.287169		0.336724			6		5		7
41.1986		90.81		15.75			30.157		45		19.8			0.392057		0.113059		0.032719			4		6		3
99.6375		53.19		46.62			46.658		37.2		35.4			0.145266		0.376519		0.469537			7		6		4
98.0996		34.11		21.06			55.193		32.4		23.4			0.540206		0.289447		0.357311			7		5		5
62.0002		77.85		77.85			40.399		47.1		43.5			0.455577		0.468662		0.169388			5		7		5
89.2771		61.38		108.63			48.365		37.5		55.2			0.53992		0.104335		0.212851			7		5		6
72.7653		15.84		49.95			44.382		23.4		37.2			0.495631		0.525777		0.218554			6		5		5
66.4924		20.07		72.27			39.83		21.6		47.4			0.104953		0.281891		0.549683			6		5		7
85.5134		64.89		67.32			44.951		38.4		39.9			0.491563		0.235872		0.392302			8		6		5
59.9767		30.6		94.59			38.692		30.9		48.9			0.340137		0.602217		0.246636			5		4		7
143.062		85.68		37.89			68.28		46.8		31.8			0.583094		0.10445		0.350872			6		6		5
24.7677		64.26		66.15			22.191		42		39			0.305571		0.346878		0.305511			3		6		5
84.9468		46.35		83.34			48.365		31.2		46.8			0.516853		0.085511		0.391162			8		6		7
75.3149		53.1		87.75			39.83		36.3		50.4			0.240709		0.074805		0.553321			6		6		6
49.1712		34.65		69.48			37.554		30		44.1			0.375932		0.370294		0.545786			5		6		6
153.786		49.5		93.78			61.452		39		51			0.515264		0.230287		0.128044			8		7		6
59.3697		62.64		77.94			38.692		39.9		42.6			0.389395		0.397338		0.393659			4		6		7
83.6518		60.12		92.25			47.796		37.2		52.8			0.158662		0.414215		0.527106			5		5		7
27.4387		60.21		67.95			22.76		40.5		40.5			0.25509		0.309288		0.282388			5		7		5
98.0186		60.3		61.38			46.089		38.7		42.3			0.357767		0.355017		0.38985			6		7		5
46.2978		47.34		86.13			33.002		34.5		48			0.340439		0.441824		0.182625			6		5		6
87.4964		33.84		117.9			51.21		28.8		55.2			0.612065		0.323961		0.322806			6		7		9
186.891		59.58		107.73			76.815		39		52.2			0.513091		0.289484		0.381172			8		7		6
70.5799		47.34		80.37			46.658		33		49.2			0.5765		0.362956		0.346482			4		5		5
72.401		58.41		68.94			42.675		40.2		42.3			0.322467		0.491441		0.340138			7		6		5
26.6293		55.8		72.81			23.898		42.3		38.4			0.179668		0.489143		0.172364			4		8		6
120.722		44.37		81.81			54.624		32.7		45.9			0.396213		0.321546		0.406532			7		6		6
64.388		65.34		82.26			40.399		41.7		47.7			0.385565		0.523651		0.527107			5		5		6
110.767		48.6		64.53			51.779		38.7		35.7			0.38901		0.578513		0.088179			6		6		5
126.226		52.11		97.92			56.9		35.1		50.4			0.225291		0.347757		0.417892			7		6		7
104.251		83.16		98.73			55.193		45.3		49.8			0.574794		0.194693		0.374191			5		7		5
36.1398		30.42		61.47			27.881		27		37.5			0.150777		0.053603		0.295892			4		6		4
133.025		61.56		73.17			60.314		40.2		44.7			0.482572		0.313579		0.358082			8		6		5
66.2091		46.08		79.2			35.847		33.6		48			0.432005		0.378554		0.431586			5		6		7
79.6452		45.9		78.66			46.658		36.3		49.5			0.471178		0.634404		0.282514			8		5		5
114.976		67.14		62.46			56.9		39.3		41.4			0.573472		0.317956		0.304039			8		7		4
53.9062		34.56		62.1			36.416		29.7		39.3			0.51775		0.283566		0.518106			5		5		6
77.4598		75.24		97.11			43.244		43.2		50.4			0.32037		0.327014		0.347691			7		4		6
42.0485		86.58		62.91			31.864		51.3		43.2			0.372478		0.398925		0.419085			5		5		7
46.6621		56.79		33.93			33.571		37.5		32.7			0.426711		0.324198		0.34525			5		6		4
69.4872		30.33		86.49			36.985		26.1		45			0.118093		0.206522		0.17844			5		5		6
81.264		29.16		58.68			43.813		25.2		41.7			0.152348		0.275638		0.31902			7		5		6
119.913		69.39		63.54			52.917		41.4		43.2			0.486035		0.376599		0.511058			6		6		5
77.9859		64.62		48.87			48.365		42.9		39			0.544862		0.485556		0.228398			6		6		4
57.9128		62.46		51.84			38.123		41.4		36.6			0.195211		0.190681		0.043697			5		6		4
36.7469		51.39		84.51			32.433		35.4		47.7			0.55228		0.351363		0.178887			3		5		4
90.3293		54.45		85.95			48.365		39.3		53.1			0.24692		0.491121		0.497442			8		5		5
82.0734		87.57		89.91			44.951		44.7		45.9			0.234403		0.25765		0.112567			5		6		6
36.9492		59.58		49.5			29.588		42.3		35.4			0.258504		0.433361		0.249746			5		4		6
85.9586		18.45		67.86			44.951		23.4		40.8			0.284936		0.510784		0.339079			6		6		5
20.923		68.85		112.68			19.915		45.3		57.6			0.355217		0.396522		0.507738			3		6		7
54.23		43.92		45.27			35.278		34.2		33.9			0.517179		0.352092		0.354674			5		6		4
111.131		85.32		53.01			51.21		44.7		39.9			0.371799		0.128628		0.485142			7		8		5
96.3189		70.38		119.07			50.641		45.3		52.5			0.40445		0.412911		0.282374			6		6		7
63.9023		86.67		30.6			38.692		52.2		32.1			0.160207		0.688614		0.251098			6		8		6
83.2471		68.22		49.68			45.52		41.7		35.4			0.444809		0.348505		0.157519			5		6		5
89.1152		42.39		94.23			46.089		30.3		53.7			0.250941		0.266866		0.502983			8		6		6
68.354		78.39		54.63			41.537		43.2		36.3			0.335834		0.354494		0.478405			5		6		6
49.8997		54.81		87.3			34.709		37.5		48.6			0.50448		0.426284		0.393617			4		6		7
87.5369		53.55		83.34			50.072		33.6		46.8			0.387241		0.179904		0.35218			6		5		8
22.9466		56.43		85.14			22.191		42.3		51.9			0.272298		0.4906		0.359405			6		7		6
60.9075		56.88		89.91			37.554		41.1		46.5			0.241158		0.531801		0.230055			6		6		6
85.0682		47.43		67.32			46.089		35.1		42.6			0.386638		0.251203		0.479881			6		5		5
48.1594		56.34		67.86			34.709		38.1		46.2			0.466966		0.446572		0.487673			5		7		6
106.275		55.26		87.48			52.348		36.9		46.8			0.322544		0.293344		0.193716			6		5		7
70.8227		23.67		85.23			38.123		21.6		46.8			0.013316		0.350822		0.193825			6		4		7
52.6112		62.64		110.97			33.002		41.7		51.6			0.314485		0.260749		0.315707			5		7		6
59.572		78.75		39.24			40.399		53.7		33.3			0.384077		0.655084		0.434038			5		6		5
140.067		55.89		81.09			57.469		33.6		45.3			0.355877		0.237467		0.217203			7		5		5
127.805		48.51		62.1			55.193		34.8		40.5			0.545754		0.529307		0.315188			6		7		5
55.0394		43.38		58.95			36.416		32.7		41.4			0.240395		0.276205		0.468478			5		5		5
159.29		36.09		56.97			69.418		30.9		39.6			0.373785		0.282508		0.363923			7		7		5
60.7861		47.16		81.9			37.554		34.2		47.7			0.268518		0.458908		0.405479			6		5		5
127.683		38.79		59.22			60.883		29.7		34.2			0.217708		0.336546		0.273489			7		5		6
34.6829		56.16		51.21			26.743		37.8		33			0.474533		0.183872		0.218788			4		5		6
100.933		44.46		71.73			50.072		33.3		42			0.338499		0.182739		0.186579			6		5		5
62.5668		38.7		82.8			42.106		29.4		45.6			0.333587		0.027093		0.265222			4		5		7
75.5982		51.21		68.13			43.244		37.8		39			0.222693		0.241457		0.172972			7		7		6
72.1987		73.26		83.88			38.123		41.4		49.2			0.360379		0.229765		0.160931			5		5		6
72.1987		44.82		77.67			44.382		29.4		45.3			0.529631		0.138543		0.249674			4		5		6
118.213		58.23		59.67			52.348		36.6		47.4			0.354501		0.333347		0.270009			6		8		6
55.6059		53.1		69.03			34.709		36.6		42.9			0.286122		0.380929		0.084446			5		6		6
34.0354		28.26		72.72			26.743		27.9		41.4			0.338543		0.14581		0.278608			5		4		6
54.2704		28.62		70.74			31.295		25.8		43.8			0.288973		0.387525		0.337339			6		5		6
76.9337		70.11		80.82			42.675		42.6		43.8			0.202635		0.289909		0.422557			6		6		5
97.6139		36.36		44.19			52.917		29.4		35.7			0.311534		0.457483		0.16483			7		3		6
109.269		45.27		90.27			48.365		36.9		51			0.217507		0.496106		0.315555			8		6		6
33.7116		37.71		99.99			28.45		29.1		53.1			0.297359		0.164787		0.064657			3		5		5
88.9938		36.72		91.08			42.106		29.4		51.3			0.273639		0.279343		0.407701			8		6		6
101.58		73.44		52.2			48.934		49.8		33			0.04176		0.531687		0.108799			5		7		5
131.73		71.82		50.4			58.038		39.9		39.6			0.464126		0.466371		0.54857			9		5		5
49.7378		84.6		101.25			36.416		48.3		52.5			0.396629		0.173676		0.341587			5		7		5
41.8866		51.3		65.34			31.295		37.8		43.8			0.274196		0.438335		0.444545			4		6		6
71.106		25.56		75.33			39.261		24.9		43.2			0.186938		0.328882		0.460274			6		6		7
74.7078		40.95		59.76			38.123		32.7		46.2			0.196545		0.406984		0.553434			4		6		6
43.2626		22.41		58.14			31.295		23.1		36.9			0.354439		0.332541		0.323838			5		5		6
74.9507		49.41		69.3			38.692		35.7		42			0.151912		0.484324		0.304187			5		6		5
74.6674		22.05		110.34			45.52		25.2		53.7			0.362054		0.375169		0.473274			6		5		7
91.1792		61.56		74.61			50.641		44.4		42			0.501703		0.563343		0.216743			7		6		7
55.525		51.39		56.88			34.14		33.6		36.9			0.144701		0.153777		0.265537			4		6		5
64.388		9.99		99.54			37.554		15.9		51.9			0.393466		0.465029		0.437049			6		4		8
50.183		39.96		79.11			36.416		33		42			0.44613		0.371071		0.292			5		6		5
68.5564		64.71		69.3			38.692		40.2		43.2			0.388085		0.34035		0.428985			4		6		7
54.1895		41.31		48.51			33.571		31.5		34.2			0.21987		0.113276		0.389606			5		6		5
68.7992		39.96		42.57			42.675		32.1		33			0.393739		0.431609		0.063504			5		5		6
77.4193		67.77		30.51			44.951		43.5		29.7			0.385446		0.234935		0.321262			6		5		4
115.461		38.07		110.97			56.331		31.2		56.1			0.496828		0.431776		0.178883			9		5		6
66.1686		37.53		73.08			38.692		27.6		45.3			0.37665		0.336252		0.562821			5		5		6
66.6948		42.93		49.86			38.692		32.7		37.5			0.297236		0.240939		0.46433			5		6		4
58.3984		49.77		40.68			38.692		40.2		34.5			0.202724		0.158287		0.461741			4		6		8
70.7013		61.47		77.85			43.244		40.8		45.9			0.463902		0.363083		0.292333			5		7		6
77.0956		59.67		42.84			44.382		40.5		28.2			0.401243		0.49919		0.180264			6		8		4
135.049		73.35		46.53			54.055		42.6		31.8			0.251629		0.364639		0.388481			6		8		5
94.9429		76.41		110.61			47.796		51.3		50.1			0.290849		0.226219		0.345195			6		6		7
98.3424		50.4		65.16			48.365		43.8		41.4			0.358837		0.676407		0.318087			5		6		6
89.2366		74.88		60.84			44.951		45.9		37.2			0.306467		0.44555		0.188642			5		7		6
54.2704		50.04		65.61			34.14		36.9		42.3			0.301711		0.285315		0.540812			4		5		6
74.7888		41.22		42.57			44.382		32.1		32.4			0.545844		0.259372		0.327615			8		6		4
86.08		46.71		43.65			48.934		33.6		33.9			0.167692		0.290295		0.063816			6		4		5
56.6177		34.38		43.2			40.399		30.3		33			0.28616		0.284679		0.334484			5		5		5
40.8344		55.26		81.72			35.278		36		44.4			0.639486		0.109104		0.196424			5		6		6
63.9833		41.85		63.45			39.261		32.7		40.8			0.439553		0.084403		0.484864			5		5		8
47.2286		31.77		27.27			38.123		30		27.6			0.325467		0.505889		0.569916			5		4		5
71.0655		19.35		27.99			44.382		21		24.9			0.526441		0.231498		0.196759			6		5		4
63.7809		48.78		71.64			38.123		33		39.9			0.390098		0.386668		0.22366			7		6		6
43.8291		54.27		82.35			33.002		36.3		44.4			0.502206		0.16358		0.401639			5		7		7
49.3331		71.1		44.91			35.278		40.5		34.2			0.352809		0.031897		0.169016			6		7		6
71.8749		25.92		74.88			39.261		25.5		39.9			0.152779		0.241369		0.173594			5		5		7
72.3201		82.71		92.79			40.399		44.7		51.9			0.245066		0.144145		0.37914			6		7		5
139.055		41.76		48.15			62.59		33.3		33.9			0.421024		0.372178		0.417418			6		6		6
85.2301		45.18		102.51			41.537		31.8		48.6			0.352925		0.282519		0.391557			6		5		6
70.1347		68.58		50.31			38.692		39		32.4			0.329368		0.308717		0.097149			5		6		4
83.4089		62.82		75.69			48.365		42		45.9			0.308262		0.54054		0.269403			7		6		5
67.9898		34.56		82.8			40.399		31.2		44.4			0.318572		0.332141		0.103663			7		6		6
69.9728		62.64		58.68			39.261		41.4		38.7			0.168806		0.40771		0.467395			5		5		6
89.9651		42.3		66.06			42.106		33.3		41.4			0.11984		0.321041		0.279826			7		6		5
68.1922		124.2		47.52			39.83		61.2		37.5			0.130222		0.263487		0.490346			6		6		5
69.6896		37.8		70.74			40.399		30.6		40.2			0.153001		0.269913		0.168357			5		5		6
104.98		50.4		36.99			51.779		38.1		32.4			0.353341		0.081737		0.578605			6		7		5
46.7835		62.37		83.16			34.14		40.2		54.6			0.117873		0.3957		0.499665			4		7		6
195.794		108.27		94.59			67.142		53.7		47.7			0.165691		0.349772		0.171312			9		9		6
46.743		76.23		38.79			34.14		47.7		31.8			0.538021		0.369603		0.50611			6		6		3
67.9898		42.57		60.66			41.537		30.9		39.9			0.412099		0.217524		0.27041			5		6		7
139.379		52.47		59.94			60.314		38.4		41.4			0.479384		0.556433		0.424434			7		6		7
52.6516		55.44		35.46			31.295		36.9		28.5			0.112737		0.275638		0.113077			6		6		4
93.486		17.46		128.97			49.503		20.4		72.6			0.386428		0.509576		0.656397			6		5		9
51.5589		59.04		20.61			35.278		35.7		24			0.351552		0.064699		0.585143			5		6		5
52.9754		88.56		39.33			34.709		51		30.3			0.186073		0.408669		0.136221			5		8		6
69.6491		43.11		11.61			42.106		30.6		16.2			0.175477		0.062355		0.547249			6		4		4
43.303		36.18		36.63			33.002		31.5		29.4			0.256721		0.331525		0.310235			4		6		4
54.1895		44.73		53.46			36.985		38.7		38.7			0.475337		0.523926		0.164943			5		7		7
28.5314		45.45		67.68			27.881		34.5		37.5			0.374342		0.312582		0.146038			4		6		5
100.609		40.41		68.85			51.779		29.7		41.1			0.430866		0.478107		0.223982			6		8		8
68.5159		65.7		36.36			39.83		39.6		30.9			0.143261		0.277941		0.278996			5		6		4
50.4663		67.59		44.55			33.571		48.9		30.6			0.449244		0.626181		0.105931			5		6		5
79.6452		67.05		35.28			48.365		41.7		30			0.494077		0.238213		0.273211			7		7		5
123.919		49.41		42.03			51.21		36.6		31.5			0.182022		0.537524		0.267583			8		6		5
100.366		59.04		104.94			51.21		39.9		52.5			0.332167		0.262511		0.352139			6		6		7
66.8567		52.74		70.11			39.83		36.6		41.4			0.218066		0.326114		0.311505			6		6		6
62.7692		54.18		76.41			36.416		38.7		44.1			0.212524		0.340973		0.369986			7		7		6
66.2091		36.72		55.44			36.985		31.2		33.6			0.53302		0.231487		0.370323			6		5		6
90.734		61.29		89.64			50.072		39.9		46.2			0.355637		0.403113		0.110714			5		5		8
48.9284		34.92		32.58			36.416		27.6		30.3			0.413204		0.182541		0.47895			4		5		4
160.302		26.37		34.2			74.539		28.5		31.8			0.603716		0.468112		0.434024			8		6		4
90.4912		50.31		54			51.779		37.8		38.1			0.421684		0.17161		0.35914			6		7		7
65.076		62.91		51.57			44.951		41.1		36			0.609063		0.262688		0.364988			5		7		5
87.0108		39.06		67.68			48.365		32.7		41.1			0.482634		0.370788		0.311789			5		5		5
56.1321		38.61		84.51			39.83		32.1		49.5			0.236682		0.408086		0.473484			4		6		7
50.2639		62.28		100.17			32.433		37.5		51.6			0.332713		0.373335		0.355536			5		6		9
70.8632		65.43		21.33			39.261		38.4		21			0.394892		0.209526		0.294267			5		5		5
116.716		12.42		44.73			54.055		17.1		32.1			0.34783		0.310656		0.344639			6		5		5
78.3097		41.67		36			46.658		32.4		29.7			0.369283		0.463031		0.275754			6		6		5
149.132		53.46		67.86			60.883		34.8		39.9			0.367865		0.566303		0.199369			7		5		5
112.75		31.77		42.93			58.607		27		32.4			0.445455		0.134888		0.199636			7		5		6
83.7732		27		49.14			44.382		25.8		33.6			0.10925		0.094685		0.252307			5		5		5
117.04		61.02		53.01			54.055		41.1		33.3			0.506639		0.421943		0.344963			7		6		4
28.1267		30.6		30.96			25.605		24.3		28.2			0.44132		0.226589		0.402038			4		5		6
88.0225		84.69		100.71			50.641		48.3		53.4			0.37136		0.505779		0.186698			5		7		6
36.4231		106.47		71.37			25.605		49.2		44.4			0.295305		0.087418		0.026263			4		7		6
16.0666		29.7		32.04			16.501		27.3		28.8			0.212399		0.324146		0.092053			4		5		4
119.792		71.19		72.81			66.573		41.4		36.9			0.577025		0.324562		0.088718			6		6		5
67.5446		102.69		57.24			37.554		48		39.6			0.260449		0.129127		0.237198			7		5		4
44.679		62.28		56.43			33.571		37.8		37.2			0.469317		0.119802		0.210377			4		6		5
97.8163		46.35		42.93			46.658		32.1		31.5			0.302188		0.34899		0.306742			7		5		6
64.5903		66.69		30.51			39.261		40.2		30.9			0.245245		0.2672		0.63616			3		6		4
75.7196		60.39		45.63			39.261		41.4		33.6			0.049176		0.328769		0.178546			6		4		6
117.444		33.21		66.42			56.9		28.8		40.8			0.391002		0.228207		0.2203			6		5		7
33.0641		31.14		69.21			26.174		27.6		44.7			0.23245		0.300654		0.285102			5		5		4
122.665		55.26		89.73			59.745		38.4		44.1			0.346713		0.373807		0.089622			7		6		7
54.3109		55.44		40.86			36.985		36.9		35.4			0.498377		0.202281		0.37768			4		5		5
45.4075		43.74		70.29			30.726		34.2		46.8			0.178653		0.542757		0.429801			4		5		5
74.2222		35.1		62.19			38.123		30		44.4			0.234666		0.358374		0.533687			7		5		6
31.85		26.01		46.62			27.312		26.7		34.5			0.363287		0.415285		0.329997			4		6		5
97.3711		54.36		51.48			50.072		33.6		39.3			0.462025		0.25985		0.338543			7		6		4
82.3567		48.69		92.07			44.382		39		50.4			0.469241		0.555386		0.252323			6		5		7
57.2248		24.93		33.66			35.278		22.5		30			0.336136		0.05002		0.470972			5		4		4
119.387		53.91		45.18			60.883		39.9		35.1			0.477189		0.395233		0.363069			7		6		5
32.2547		81		106.29			29.588		43.8		56.4			0.608031		0.08094		0.420628			5		8		7
78.9572		74.43		71.46			42.675		47.1		41.7			0.407189		0.345373		0.501429			7		7		6
47.1882		68.58		48.87			34.709		41.4		33.6			0.211198		0.267128		0.299242			5		9		5
124.081		59.49		63.09			64.866		38.4		40.2			0.48462		0.114551		0.324154			8		7		5
42.8174		67.41		68.76			30.157		39		42.9			0.467486		0.103452		0.492593			3		7		6
97.4116		44.64		68.58			52.348		28.8		39.3			0.570354		0.211702		0.246814			5		4		7
161.719		72.9		27			66.004		45.3		24.3			0.5271		0.403263		0.18208			7		6		5
81.6687		41.85		67.41			47.227		36.9		39.3			0.377832		0.191549		0.145916			7		6		7
30.0693		40.32		64.35			27.881		30.9		41.7			0.552289		0.197863		0.462308			5		6		7
67.5446		55.71		66.87			38.123		38.7		37.5			0.383562		0.234282		0.176337			5		7		6
77.824		66.78		89.73			43.813		39.6		57.9			0.323586		0.22577		0.608758			6		8		7
84.3802		52.38		86.31			43.244		42.9		43.5			0.18778		0.571068		0.184361			6		5		6
61.029		85.14		69.12			39.261		48.6		41.4			0.259736		0.336598		0.374255			4		7		6
137.396		60.57		41.67			55.193		37.5		30.3			0.240309		0.330154		0.368179			7		6		5
94.2144		40.05		104.49			42.675		33		48.3			0.242663		0.470147		0.303024			5		6		8
20.8421		62.55		64.62			20.484		40.5		43.5			0.244031		0.325737		0.494419			3		7		8
82.3972		46.62		64.71			42.675		31.8		45			0.46405		0.407877		0.510808			5		4		6
84.1779		24.66		88.2			44.951		26.1		43.8			0.387015		0.368025		0.081195			7		4		5
77.5812		45.45		93.24			44.951		41.7		53.1			0.431828		0.534301		0.568549			5		7		7
77.5812		45.99		127.08			44.382		38.4		57.3			0.08049		0.57398		0.180858			6		7		7
52.3683		43.65		56.25			33.571		32.7		37.8			0.186849		0.218458		0.365111			4		5		6
68.9611		34.02		66.78			39.83		29.4		39			0.077171		0.265151		0.149914			5		5		5
83.7327		61.2		79.83			50.072		38.4		40.5			0.435745		0.319642		0.066743			6		6		6
40.5915		77.67		89.91			31.864		48		47.1			0.362325		0.275104		0.415976			5		6		7
44.3957		70.11		55.17			33.002		39.6		37.2			0.435391		0.175036		0.353338			5		6		6
28.5314		43.47		45.45			26.174		35.4		32.7			0.274813		0.507334		0.034395			4		4		5
36.4636		25.65		72.99			28.45		31.5		45.6			0.267043		0.686127		0.361355			6		4		6
47.1882		29.88		24.75			35.847		28.5		24.3			0.416589		0.302848		0.310268			5		4		5
84.0969		62.91		55.8			46.658		36.6		38.7			0.450616		0.320254		0.29353			5		7		5
40.5106		59.13		62.46			31.295		41.7		35.1			0.201386		0.423173		0.19491			4		6		7
56.213		27.45		36.63			33.002		25.8		29.1			0.236186		0.390571		0.282364			4		6		7
57.9128		53.37		83.79			38.123		42.6		45.3			0.443878		0.621243		0.232758			5		5		8
61.4337		35.82		59.4			40.968		30		37.8			0.376125		0.228315		0.213924			6		5		5
74.3841		60.21		43.29			40.399		37.2		31.8			0.070619		0.228196		0.315763			8		5		4
44.8409		45.99		53.37			30.726		39.3		36.6			0.371351		0.592309		0.101861			4		7		6
157.793		36.27		55.44			67.142		30.9		40.5			0.329583		0.27921		0.457265			9		5		6
98.7876		59.22		81.9			51.21		38.1		48.6			0.066764		0.291383		0.526174			7		4		6
52.6921		64.71		70.92			34.709		44.1		43.2			0.220373		0.311914		0.116351			5		7		6
36.3422		109.53		87.48			30.726		56.4		46.2			0.208444		0.381749		0.243987			5		8		7
73.4533		61.92		81			39.83		44.1		48.3			0.030734		0.433821		0.277712			6		6		7
71.2274		40.77		61.83			39.83		33.6		39.9			0.198135		0.434395		0.470763			6		6		6
99.597		28.35		32.13			46.089		29.4		28.8			0.310978		0.497558		0.443876			7		7		3
58.4389		39.87		16.74			38.692		30		17.7			0.279948		0.293833		0.323646			4		5		3
16.4713		40.14		32.58			18.208		34.8		28.5			0.181694		0.501846		0.382112			4		6		6
85.5538		29.43		65.34			50.072		24.9		41.7			0.270825		0.140484		0.324022			7		4		5
67.2613		25.47		6.75			37.554		28.2		12			0.16865		0.411496		0.136572			6		6		3
59.9363		68.13		58.41			37.554		40.5		45.3			0.364492		0.24156		0.507887			4		7		4
96.6022		64.35		95.49			55.193		38.7		47.4			0.409368		0.045685		0.283856			7		7		6
56.2939		49.14		47.34			36.985		32.1		36.3			0.068013		0.227499		0.452355			5		5		6
55.8488		66.51		87.93			40.399		41.1		43.8			0.391644		0.169726		0.154479			6		5		8
56.6582		45.45		78.75			35.278		38.7		42.9			0.321752		0.648381		0.386193			5		6		7
107.408		90.09		85.14			53.486		55.8		49.8			0.401218		0.433277		0.432163			7		7		6
88.8724		48.42		54			44.382		35.4		36.9			0.04948		0.36962		0.135088			6		6		5
27.5602		79.11		81.27			24.467		43.2		46.8			0.3507		0.140107		0.349115			5		7		5
50.9114		44.64		74.07			34.14		34.5		40.2			0.424583		0.471638		0.275992			6		6		6
63.8619		32.22		58.23			36.985		28.5		37.5			0.199763		0.27771		0.222241			6		6		5
102.228		29.79		51.3			46.089		24.9		36			0.256383		0.377467		0.451541			7		5		5
109.108		38.97		77.04			51.21		30.3		48.9			0.258879		0.318744		0.366497			5		5		6
88.5486		37.17		57.33			47.796		31.5		48.3			0.490573		0.397867		0.648782			8		5		6
59.2887		54.18		42.57			35.847		33.6		29.4			0.264821		0.290452		0.353214			5		6		6
59.572		87.84		48.15			41.537		43.8		36.6			0.526685		0.078738		0.179626			5		7		5
109.35		46.98		70.11			52.917		33.9		41.4			0.31079		0.071357		0.330005			7		7		8
146.38		41.31		62.01			57.469		28.8		36.6			0.315108		0.181977		0.265846			8		4		5
87.5369		58.32		67.86			46.658		33.9		41.1			0.1538		0.291468		0.367764			6		6		6
82.2353		32.94		63.54			42.106		25.8		35.1			0.3137		0.420111		0.207521			5		5		5
67.3828		58.5		39.51			40.399		36		30.9			0.496823		0.362748		0.098948			6		5		4
111.657		95.85		44.1			52.348		54.6		32.4			0.043455		0.417343		0.30663			6		7		6
43.7482		57.96		106.38			29.019		42		46.5			0.134471		0.467561		0.186913			5		7		8
100.366		52.29		46.35			56.9		34.5		39.6			0.242965		0.376697		0.361145			7		6		5
101.054		63.54		90.27			51.779		39.3		44.1			0.379555		0.290521		0.15102			6		5		6
72.2392		52.65		44.64			40.968		36.9		31.8			0.363375		0.265263		0.477168			6		6		4
133.309		46.26		63.18			62.021		34.2		38.7			0.386498		0.213554		0.303655			6		6		6
56.7391		65.7		65.16			37.554		39.9		42.3			0.419948		0.339052		0.216307			5		6		6
69.6086		45.27		71.82			38.692		33.9		45			0.098314		0.155796		0.286607			7		6		7
66.6948		71.91		15.57			38.123		43.5		18			0.117008		0.491041		0.428803			6		5		6
39.1346		40.86		62.55			30.726		34.2		40.8			0.49687		0.450124		0.450273			4		5		5
68.9206		33.39		65.43			44.382		30.3		48			0.534255		0.414687		0.652386			6		4		9
54.918		109.08		98.1			40.399		52.2		46.2			0.510004		0.331217		0.289158			6		8		7
69.9324		34.74		27.18			43.244		27		27.9			0.373262		0.425859		0.559472			6		4		3
29.9479		100.26		46.8			23.898		57.9		34.8			0.361134		0.311578		0.414796			4		8		4
89.6818		57.42		74.43			47.227		39.9		45.6			0.200639		0.159823		0.393766			7		5		5
106.558		62.91		21.96			50.072		42.3		22.5			0.193549		0.560926		0.245449			7		4		5
40.9153		74.43		64.17			30.157		44.1		40.2			0.422497		0.305951		0.163786			4		6		6
135.737		41.76		103.41			61.452		31.2		48			0.293914		0.465277		0.267723			6		5		7
193.852		68.58		17.28			71.694		41.7		21.6			0.43649		0.263946		0.485349			8		5		4
71.4298		53.19		103.14			39.261		36.9		51.9			0.367695		0.385629		0.505587			6		6		6
85.0682		66.15		44.91			44.382		44.1		33.9			0.265383		0.494945		0.205913			7		6		6
50.102		86.76		81.36			36.985		54		42			0.354668		0.532754		0.05502			4		8		6
99.7589		106.2		47.43			48.365		55.2		33.9			0.11391		0.603348		0.253126			8		9		6
108.622		127.26		86.22			59.745		57		45.9			0.537168		0.398685		0.469672			8		9		7
97.2497		59.58		58.95			48.934		37.8		39.6			0.228193		0.287549		0.184238			7		5		7
58.3984		70.2		71.91			39.261		44.7		48.6			0.565402		0.52275		0.139417			4		5		7
14.6907		64.71		43.47			15.932		41.1		32.7			0.283624		0.403455		0.398435			4		5		5
112.912		61.92		77.4			54.055		40.2		42.3			0.490694		0.394274		0.203932			4		6		8
42.2508		65.43		76.14			32.433		44.4		46.2			0.299475		0.475936		0.33586			3		5		6
169.327		45.72		106.02			72.263		33.3		52.5			0.452334		0.199471		0.179732			8		5		7
59.2887		80.55		39.87			38.692		45		30.6			0.517072		0.390657		0.139509			6		7		5
55.8488		47.88		46.89			37.554		33		30			0.130584		0.542813		0.196518			4		6		5
48.4832		113.67		6.66			31.864		54.3		11.4			0.254364		0.34036		0.41879			5		7		4
98.2615		63.63		17.55			49.503		39.3		19.2			0.231893		0.408112		0.453843			6		6		4
50.7091		49.05		112.05			35.278		36		65.7			0.355835		0.263398		0.540725			4		4		8
76.529		82.89		68.22			42.675		46.5		42.9			0.082944		0.033243		0.205911			5		8		6
75.234		71.28		69.84			41.537		44.1		40.2			0.246113		0.349292		0.202508			5		5		7
40.5511		85.95		91.53			29.588		44.4		46.2			0.346589		0.481598		0.259577			4		5		6
99.597		90.72		91.71			48.934		51.6		44.1			0.1201		0.372191		0.318879			7		8		7
72.7248		51.48		94.68			41.537		33.6		48.9			0.19013		0.337889		0.376314			6		5		8
92.6361		46.26		62.82			54.624		30.6		39.9			0.233812		0.042006		0.27978			5		5		6
60.4219		50.49		54.09			42.106		35.1		33			0.442226		0.41934		0.068039			7		5		6
55.2417		37.26		48.69			33.571		29.4		36.6			0.24336		0.395939		0.233737			6		6		6
61.1099		71.64		32.4			38.123		50.1		28.5			0.133606		0.657925		0.080178			6		6		5
45.8122		44.82		111.06			33.002		32.7		51.3			0.353171		0.371734		0.104288			6		5		7
93.6074		62.82		39.69			47.796		45.6		31.5			0.251602		0.485527		0.22999			8		6		4
120.399		26.19		40.14			61.452		27.3		30.9			0.611151		0.12753		0.177893			7		5		5
70.418		56.79		27.27			42.106		37.2		26.1			0.447796		0.234384		0.350197			6		6		5
64.3475		60.3		38.7			40.968		39.3		31.2			0.195536		0.331831		0.273112			5		6		5
86.4442		72.54		106.02			49.503		44.1		47.1			0.471985		0.399989		0.168887			6		9		8
94.4977		56.97		75.15			50.072		42.3		40.8			0.307533		0.54705		0.353114			6		7		5
140.998		42.48		41.94			66.573		33		31.8			0.274279		0.180706		0.286746			7		4		4
73.2105		73.26		43.65			43.244		48.9		33			0.157835		0.394562		0.490605			6		7		4
59.2078		76.41		104.85			37.554		45.3		55.5			0.222685		0.500524		0.47091			4		6		6
69.9324		76.23		50.4			40.968		41.1		35.4			0.3868		0.196012		0.442736			7		6		6
111.94		106.02		48.33			50.641		51.9		33.3			0.224644		0.401198		0.192617			6		8		6
101.54		53.19		56.7			54.055		40.5		39			0.446861		0.541583		0.324242			5		6		7
81.2235		91.08		60.57			45.52		54		38.4			0.393162		0.601356		0.375468			6		6		5
85.5538		70.11		86.22			46.089		49.2		45.6			0.264135		0.570734		0.20169			6		6		7
59.9767		78.3		61.2			35.847		48		37.8			0.320363		0.523473		0.162135			6		7		6
113.154		29.16		84.06			51.21		27.9		45.6			0.14427		0.412395		0.128993			6		6		6
69.3658		59.4		62.28			39.261		42.6		39.6			0.205076		0.439295		0.404777			6		5		7
126.024		47.79		63.09			55.193		34.5		37.5			0.286439		0.125612		0.265891			6		5		6
64.5903		40.32		68.85			34.14		30.6		43.5			0.070366		0.447127		0.190558			5		6		6
51.478		79.47		60.03			33.571		50.7		39.6			0.229735		0.327314		0.145444			5		6		5
64.7117		51.84		100.62			41.537		36.9		51			0.157094		0.562534		0.158462			6		6		6
99.9612		43.65		54.63			51.21		33.9		39.9			0.014488		0.131085		0.337669			7		5		6
56.1725		88.29		103.86			35.847		49.5		51.6			0.109879		0.472125		0.184469			6		7		7
83.4089		17.01		117.36			43.244		19.8		51.9			0.287209		0.415938		0.290075			6		4		6
51.8018		38.07		30.6			31.295		30.9		27.6			0.229731		0.363886		0.120734			5		4		4
55.6059		33.66		59.94			36.985		24		39			0.457442		0.256578		0.389374			5		4		6
75.3958		33.75		72.99			43.813		28.5		43.5			0.413062		0.165775		0.302298			6		5		7
95.5904		93.87		42.03			54.055		48.9		31.5			0.525003		0.428968		0.284943			7		8		6
47.1882		28.53		57.69			31.864		27.3		39			0.326196		0.398312		0.453175			5		5		6
76.8528		74.16		80.64			47.227		46.2		42.6			0.279337		0.336356		0.051302			5		6		7
119.954		29.7		74.25			54.055		31.8		46.2			0.278914		0.54163		0.411922			7		6		6
95.1857		77.76		72.45			50.072		45.6		45			0.528777		0.439232		0.488041			7		6		5
77.3384		39.06		51.03			43.813		33		37.5			0.193627		0.484025		0.076593			4		4		6
176.247		58.59		81.9			69.987		39.6		49.2			0.226671		0.433442		0.316468			8		5		6
68.6373		99.36		38.88			39.261		52.2		32.7			0.137153		0.441593		0.174948			6		8		4
76.8528		53.64		68.76			41.537		37.5		39.6			0.211745		0.349817		0.123194			5		5		5
80.4141		63.99		87.75			44.382		40.5		49.5			0.282383		0.398971		0.451906			4		7		7
65.4402		77.4		100.35			38.692		44.4		48.3			0.24237		0.126335		0.309793			5		7		6
86.8489		78.39		82.62			50.641		44.1		43.2			0.411942		0.183923		0.308762			7		6		5
89.7627		44.01		104.58			47.796		31.2		50.1			0.5562		0.275355		0.375173			6		5		6
148.121		92.52		21.51			67.711		50.4		20.7			0.460651		0.35898		0.266155			7		7		3
90.1674		49.41		44.82			48.365		36		31.5			0.449293		0.495076		0.249264			6		6		5
51.7208		103.5		70.2			42.106		53.1		39.3			0.610244		0.439257		0.013933			5		6		6
151.399		49.41		82.17			71.125		33.9		46.5			0.441345		0.354399		0.338766			8		6		7
68.6373		88.38		94.77			43.813		48.6		49.5			0.577457		0.479215		0.401148			6		8		6
67.0185		106.38		30.78			42.675		50.1		29.4			0.479644		0.204206		0.414769			5		8		4
181.792		28.08		106.56			72.832		24		51.6			0.14845		0.361378		0.223796			8		4		7
49.3331		64.08		98.46			32.433		39.9		51.3			0.352678		0.461394		0.431101			4		6		8
41.1581		89.19		54			29.019		43.8		35.7			0.221275		0.037658		0.251531			4		7		5
67.5446		79.83		43.65			39.261		44.1		33.3			0.420753		0.366685		0.340258			6		6		6
77.217		53.82		71.28			46.089		38.1		45			0.248286		0.385149		0.319917			6		4		6
108.703		107.01		87.48			54.055		48.9		50.7			0.307207		0.290339		0.308356			6		8		6
58.4389		73.17		34.83			38.123		44.7		30.3			0.394385		0.473576		0.181856			5		6		5
69.811		25.02		59.04			40.399		25.5		36.6			0.287682		0.246003		0.375054			6		6		4
33.7116		85.59		53.1			27.881		48		37.2			0.471006		0.318251		0.163527			4		6		7
65.6021		72.99		45.27			40.968		39.6		35.7			0.488172		0.20587		0.550906			6		6		5
81.5068		86.58		67.68			43.244		46.2		37.5			0.477352		0.363967		0.16733			6		7		5
52.5302		77.94		79.65			39.83		49.5		45.9			0.158108		0.421994		0.212895			4		6		6
71.3893		54.45		46.98			46.089		36.3		33.6			0.540956		0.327378		0.356815			4		5		5
76.7314		98.01		85.95			44.951		54.3		47.4			0.235114		0.286502		0.133407			5		6		7
81.0617		33.21		69.3			43.244		27		47.7			0.45947		0.131431		0.435975			5		4		5
85.3515		96.84		71.73			48.934		49.8		45.9			0.457126		0.275226		0.143062			5		7		4
60.2195		21.33		35.91			41.537		26.7		29.7			0.592887		0.549898		0.319381			5		4		6
60.6243		68.49		46.17			38.692		40.5		34.5			0.28536		0.491841		0.059365			3		7		7
70.3775		49.5		68.67			44.382		36.6		44.7			0.299671		0.538554		0.408606			5		5		6
138.732		31.41		49.59			55.762		32.4		36.6			0.194373		0.316647		0.326214			7		6		6
46.4192		31.95		52.02			29.019		30		37.8			0.104425		0.33236		0.329973			5		5		5
45.4075		73.17		93.15			31.864		43.8		45.9			0.449987		0.423215		0.213324			5		5		6
64.0642		96.75		70.83			39.261		48		42			0.359978		0.249452		0.31303			5		6		6
87.1322		50.85		86.13			46.658		36.9		55.8			0.182519		0.355159		0.356461			6		5		7
93.2836		70.47		74.79			42.675		42.9		44.1			0.087199		0.441786		0.443053			7		6		6
120.884		13.32		83.43			66.573		20.1		48.6			0.474834		0.641045		0.50564			8		3		7
112.021		27.81		69.03			57.469		27.6		44.4			0.511506		0.39415		0.353377			6		5		6
78.1478		64.26		71.55			46.658		40.2		43.5			0.461941		0.261554		0.307871			5		7		6
54.1086		58.68		55.8			40.968		36.9		39.6			0.619539		0.112834		0.395377			5		6		6
181.711		78.66		77.58			66.004		45.6		42.6			0.384563		0.284133		0.29558			6		6		5
116.797		44.19		58.68			56.331		38.7		38.7			0.325146		0.515586		0.144706			8		7		5
59.8553		66.6		89.19			36.416		44.7		47.4			0.454076		0.496123		0.278247			6		7		7
74.4246		46.62		48.15			42.675		35.1		38.7			0.224768		0.434479		0.522191			5		5		5
96.238		59.4		53.73			48.365		38.1		39.9			0.28646		0.272953		0.393931			6		6		8
81.0617		45.54		70.74			48.365		32.7		44.7			0.261699		0.188948		0.204373			6		5		6
47.9976		57.69		81.45			38.123		37.2		45.3			0.575631		0.237628		0.206293			4		6		5
31.1215		68.13		100.71			26.743		37.2		51.3			0.495648		0.22389		0.33144			5		7		7
74.1413		66.78		73.98			43.244		40.5		42.9			0.168913		0.213813		0.298579			6		7		6
54.837		65.16		47.79			38.692		38.7		42.3			0.424392		0.332556		0.521751			4		6		6
123.151		73.44		43.11			52.348		42.3		34.2			0.144996		0.083668		0.074753			7		7		4
45.8931		61.02		26.28			29.588		37.2		31.2			0.206265		0.201976		0.619089			5		5		4
78.9572		51.75		72			43.813		32.7		44.4			0.267155		0.247085		0.28991			5		5		4
70.9037		32.22		62.46			40.968		28.2		40.2			0.3873		0.221092		0.438516			7		4		7
71.5917		42.57		62.46			40.399		31.2		37.5			0.202944		0.340189		0.094755			7		6		6
62.4049		74.34		65.52			38.692		45		46.2			0.191143		0.478125		0.352089			6		6		5
54.7561		63.81		37.71			36.985		43.5		31.2			0.347625		0.503504		0.470268			5		4		4
124.081		65.07		88.02			61.452		38.4		47.1			0.47139		0.303704		0.157594			6		7		6
59.8958		49.95		52.74			36.985		35.7		35.4			0.095573		0.601651		0.245921			4		5		6
70.418		15.66		69.21			42.106		18.6		40.8			0.358865		0.290461		0.158235			5		3		6
121.41		73.53		31.86			52.917		43.8		27.9			0.340834		0.498424		0.10343			6		7		6
72.1987		22.23		54.18			38.692		23.7		38.4			0.210399		0.30861		0.219027			6		4		4
61.636		36.54		65.16			35.278		32.7		42			0.100405		0.501092		0.135766			5		6		4
135.413				82.89			55.193				46.5			0.413502				0.275643			7				8
33.0236		96.75		51.48			28.45		52.2		39.6			0.284708		0.329718		0.466701			4		6		6
79.1191		93.15		53.64			41.537		51.3		33.9			0.337468		0.57306		0.051165			6		6		7
41.0367		99.9		72.54			31.864		58.2		42.9			0.400525		0.501201		0.205149			4		8		8
67.2613		76.59		74.61			39.83		39.9		50.4			0.287205		0.354612		0.173803			5		5		6
35.209		44.46		101.16			26.743		30.3		45.9			0.280683		0.09665		0.183938			5		4		7
54.5537		85.95		74.43			34.709		51.9		42.3			0.187733		0.497556		0.363005			4		5		5
54.9989		86.13		76.68			36.416		45.3		43.2			0.16511		0.335266		0.296419			4		6		7
76.4076		93.78		52.29			43.244		56.1		33.3			0.323373		0.618303		0.243389			5		6		5
42.2508		123.48		27.36			30.726		61.2		23.7			0.412806		0.671851		0.317332			5		9		4
59.8553		60.12		80.37			40.968		40.2		45.9			0.374298		0.468705		0.409024			4		6		6
57.7913		67.5		43.74			38.692		41.7		29.7			0.319952		0.260896		0.242444			6		6		5
53.1777		83.79		55.62			33.571		48		34.8			0.345533		0.348319		0.422883			5		6		4
		78.75		55.53					46.8		33.9					0.497328		0.327179					6		5
82.5768		100.17		61.29			51.12		51.3		40.5			0.478097		0.169364		0.437253			6		6		7
62.136		33.93		17.1			41.52		30.9		22.2			0.422799		0.562724		0.463657			6		4		4
19.5192		83.52		90.54			23.04		45.9		43.2			0.409491		0.423181		0.239531			4		6		5
68.1624		37.26		77.58			45.6		29.4		45.3			0.446543		0.449736		0.214926			6		4		8
30.4992		53.91		63			31.2		36.6		39.3			0.363389		0.511337		0.275959			7		5		7
46.6488		66.24		85.05			36.48		45		47.1			0.406108		0.504885		0.462642			5		6		6
90.396		46.89		90.45			52.56		31.8		45.6			0.431081		0.429506		0.288973			7		5		6
22.6296		107.37		62.1			24.48		54.9		39.9			0.170325		0.532853		0.380975			5		6		6
42.66		74.79		87.48			33.12		42.3		43.5			0.253183		0.255362		0.335555			6		6		7
30.5568		54.54		36.09			28.32		37.5		27.9			0.285676		0.487922		0.295868			4		6		5
35.8704		120.96		53.28			30.48		60		37.5			0.201288		0.443259		0.425763			5		7		6
61.1928		46.26		40.23			38.4		39		31.2			0.311948		0.496367		0.378954			7		5		7
48.4704		74.97		81.63			38.88		49.5		45.6			0.219071		0.322887		0.223835			5		6		5
50.7384		168.84		56.7			48.96		79.5		38.4			0.194977		0.331822		0.23108			6		7		6
5.8752		71.28		123.84			10.8		46.8		52.8			0.289335		0.571846		0.09193			6		6		7
14.9256		83.25		58.14			17.76		51.6		45			0.29027		0.672007		0.558329			4		7		5
26.424		57.69		75.51			24.96		43.8		47.1			0.351383		0.406169		0.451969			4		6		6
67.9824		48.24		98.1			41.76		35.4		57.9			0.425709		0.218411		0.604687			7		6		7
67.5936		49.59		18			49.92		42		19.5			0.349685		0.590652		0.14979			7		6		5
68.5584		52.38		92.61			41.28		35.4		47.1			0.248786		0.364948		0.195157			8		5		6
94.824		86.13		34.38			54.72		44.4		30			0.292536		0.214628		0.260189			9		6		5
20.5128		18.45		82.71			24.96		21.9		42			0.412802		0.441532		0.192579			5		3		6
88.4376		75.33		88.11			46.08		43.2		46.8			0.150128		0.293356		0.209259			7		6		7
21.3912		64.26		56.88			23.04		43.8		42			0.399222		0.370046		0.498445			4		7		5
56.4768		90.9		57.06			43.68		51.6		36.3			0.402866		0.498545		0.371795			6		8		5
26.6904		68.04		74.25			25.44		45		44.4			0.49528		0.619253		0.376962			4		6		6
80.2008		76.5		102.87			45.36		47.7		47.4			0.097256		0.023672		0.267317			6		5		5
31.9968		117.09		33.21			30.24		57.3		29.7			0.272802		0.54157		0.373482			5		6		5
75.3264		71.37		42.12			54.72		43.8		37.8			0.453049		0.461074		0.647131			7		5		6
45.8352		76.23		83.34			34.56		44.7		45			0.339682		0.296079		0.200534			5		7		6
50.436		100.89		39.6			36.48		48		32.7			0.35366		0.332231		0.429991			6		5		4
68.148		84.06		57.24			44.16		44.1		36.9			0.326422		0.18071		0.113139			7		6		5
57.4776		27.27		86.49			41.76		26.4		43.5			0.316665		0.403283		0.142316			7		4		8
42.3288		37.26		90.81			30.96		40.5		46.5			0.294207		0.566707		0.224562			6		7		7
66.1176		68.13		70.92			42.72		42.3		45.3			0.233441		0.415126		0.547626			6		4		6
73.692		37.62		61.29			44.4		29.4		41.1			0.231629		0.299248		0.420483			5		3		6
84.924		82.62		43.56			50.16		49.8		31.5			0.370982		0.389151		0.37216			6		4		6
60.2928		97.38		75.51			44.88		48		45.6			0.494733		0.146607		0.186715			7		6		6
86.4792		53.37		71.28			53.76		35.7		43.5			0.484102		0.302533		0.316968			6		5		5
22.6368		106.92		52.02			25.2		57		34.2			0.536304		0.572958		0.170798			7		6		6
68.2416		52.83		158.85			48		36.9		67.8			0.324543		0.093723		0.074634			4		5		7
106.56		76.77		87.3			63.84		48.3		46.2			0.668867		0.321228		0.218932			7		5		6
68.1696		72.18		46.89			44.16		40.8		31.5			0.311319		0.530842		0.310336			8		5		3
73.7424		57.06		57.42			50.16		37.2		39.3			0.428151		0.270656		0.154614			5		5		6
17.7264		32.58		85.41			23.04		30.9		48.3			0.583853		0.261345		0.340087			5		3		6
50.2992		107.64		55.71			36.24		59.1		35.1			0.295976		0.513316		0.183863			5		7		5
22.9608		42.75		103.68			27.12		35.1		49.8			0.297334		0.521631		0.20219			6		5		7
30.8664		57.51		57.06			33.12		40.2		35.4			0.414514		0.389686		0.34938			4		4		5
73.224		70.29		154.89			45.36		42.3		66.9			0.19888		0.470754		0.435039			8		6		7
89.4528		32.76		92.43			49.2		28.5		53.7			0.44335		0.128464		0.497021			8		5		6
33.8544		65.79		73.8			34.56		42.9		42.3			0.408482		0.164645		0.167468			7		6		6
80.6832		76.68		55.53			46.8		50.4		36			0.352264		0.490837		0.093953			6		6		6
17.964		77.13		81.63			20.64		47.1		42			0.286183		0.368753		0.185688			4		6		7
59.472		40.95		98.01			40.56		29.4		53.4			0.349823		0.236128		0.395922			5		5		5
73.3968		60.3		21.96			44.4		37.5		23.7			0.298481		0.462324		0.244729			8		6		6
41.3352		89.55		62.91			31.2		45.9		38.4			0.283241		0.363655		0.358469			6		7		5
25.2072		83.25		56.88			24.96		43.8		36.6			0.157818		0.496793		0.375723			5		7		6
92.6712		76.14		35.46			56.16		43.8		27.9			0.591223		0.512641		0.363083			6		7		4
20.2104		75.15		35.82			24		44.1		28.2			0.352061		0.418759		0.153355			4		7		5
17.3232		48.06		45.18			21.6		36.9		36			0.46556		0.5147		0.495814			4		3		7
42.084		79.74		34.38			45.6		47.1		29.7			0.54512		0.28772		0.515579			6		6		4
60.4584		125.55		100.89			38.64		54.3		55.8			0.108674		0.294049		0.074441			5		9		6
102.686		84.78		30.96			48.96		47.7		32.1			0.195249		0.347375		0.116133			7		5		5
80.3952		62.1		60.3			46.56		41.4		39.3			0.347234		0.508666		0.253743			7		5		5
36.8928		73.53		86.76			27.6		45		48.6			0.334964		0.56147		0.407704			5		5		8
39.2256		124.38		40.59			32.64		61.8		29.4			0.033074		0.515301		0.096228			6		8		5
91.296		104.22		100.53			53.52		53.4		53.7			0.551913		0.344165		0.345815			8		8		7
32.9544		118.26		74.34			35.76		57.9		46.8			0.481869		0.495771		0.414066			6		8		6
20.6928		25.47		61.02			21.84		26.4		41.7			0.331327		0.39464		0.561767			5		4		6
18.3888		99.54		41.85			21.36		49.8		30.9			0.137806		0.41788		0.388809			4		7		5
96.3576		72.54		72.63			52.56		44.7		47.1			0.274428		0.540099		0.445255			10		6		6
58.7592		95.22		45.36			41.52		51.6		35.7			0.375896		0.536323		0.395672			6		6		6
69.2352		75.51		55.08			42.24		47.1		39.6			0.133974		0.605949		0.296884			6		6		6
21.2832		67.05		86.67			23.28		48		47.4			0.329142		0.476071		0.42586			4		5		6
83.5776		77.76		82.17			49.68		44.4		45.3			0.475633		0.261021		0.44664			9		5		7
68.508		70.2		51.57			49.68		46.8		33			0.302616		0.576175		0.181597			6		5		4
65.2032		117.09		72.27			41.76		65.7		48			0.225444		0.708594		0.451377			4		6		6
53.0208		92.97		37.8			39.12		60.3		32.4			0.350989		0.726417		0.498641			7		7		6
87.0192		108.45		93.24			54.96		50.1		47.4			0.579105		0.391804		0.263209			8		6		7
104.954		67.86		107.1			59.52		42.9		49.5			0.315599		0.248587		0.12818			8		5		6
28.26		75.15		81.09			25.92		49.2		45.3			0.351004		0.559578		0.260221			6		7		5
71.9136		86.49		99.36			41.52		50.1		53.7			0.254417		0.461431		0.111092			6		5		5
58.6296		60.93		49.5			49.44		41.4		34.8			0.653344		0.462988		0.230047			7		5		5
32.0472		96.75		56.16			32.88		51		40.2			0.466896		0.279198		0.510193			5		7		6
51.8184		86.31		59.22			37.68		53.7		39.3			0.444907		0.671419		0.25943			6		7		6
25.488		109.62		60.03			30.48		57		38.1			0.747995		0.454448		0.304921			4		6		6
129.91		63.09		109.53			65.52		38.4		55.5			0.502156		0.397006		0.183209			9		5		8
23.796		108.72		35.19			25.2		56.1		30.6			0.500961		0.598856		0.514778			5		7		5
63.4752		57.87		53.28			39.6		40.2		37.8			0.125785		0.347812		0.217777			6		4		5
46.692		66.6		39.06			36.72		42.9		35.7			0.446973		0.183682		0.505845			6		6		5
82.8576		47.52		39.78			57.84		36		33.3			0.642289		0.393449		0.432515			7		6		5
42.2712		96.75		44.91			38.64		54.6		33			0.650898		0.611082		0.225072			6		6		6
73.7496		114.84		58.23			43.92		51.6		37.5			0.118717		0.439648		0.288832			8		5		7
29.952		62.55		54.09			28.32		42.9		38.7			0.210663		0.435564		0.515894			5		6		6
16.7472		79.56		50.58			19.2		42.6		34.5			0.202786		0.491647		0.219076			4		6		6
78.3648		43.2		65.25			42.96		36.6		41.4			0.406563		0.555317		0.381664			7		6		7
45.1368		94.95		76.68			36.96		49.5		43.5			0.300649		0.422315		0.270562			7		6		6
52.6032		56.43		60.03			50.4		36.6		40.5			0.727471		0.405052		0.354775			7		4		4
31.536		110.52		68.31			31.44		59.1		43.5			0.516969		0.330427		0.242854			4		7		6
67.3344		78.48		96.75			42.24		42.3		52.2			0.365497		0.297576		0.508157			7		6		6
13.2408		30.24		63.81			18		24.3		39.3			0.23142		0.054262		0.457685			4		5		6
54.8424		117.36		68.67			36.96		58.2		44.1			0.105406		0.589896		0.50328			6		7		6
57.1104		108.54		15.39			49.92		62.4		21			0.619596		0.733646		0.241281			4		6		4
66.3552		115.65		66.51			48.96		60.3		43.2			0.537458		0.552213		0.400986			5		6		6
24.6672		90.54		119.25			27.36		48		53.4			0.71233		0.266037		0.201328			4		7		8
44.0712		49.86		102.6			32.88		34.5		53.1			0.09527		0.358836		0.359948			3		6		7
46.908		103.5		121.5			35.76		52.2		59.7			0.260456		0.412951		0.230206			6		5		6
20.1888		14.58		77.31			22.32		18.3		45			0.572597		0.239671		0.292975			5		4		6
18.9		71.37		117			27.84		43.8		58.8			0.620705		0.120935		0.273033			5		6		6
30.8808		92.7		55.53			35.76		51.6		37.2			0.656456		0.504063		0.406503			4		6		5
64.4904		104.67		91.08			40.56		51.9		42.9			0.313727		0.318724		0.299537			4		7		5
53.9712		136.8		30.51			47.52		59.1		27			0.677338		0.408539		0.344205			7		7		5
79.1064		83.52		65.97			48.72		51		39			0.104976		0.666165		0.262183			7		6		7
99.54		84.78		30.51			54.96		48		30.9			0.226118		0.395516		0.41686			7		8		6
104.206		102.24		55.26			56.16		50.4		36.3			0.053898		0.602037		0.351316			6		5		6
21.0456		83.7		8.82			25.68		46.5		12.3			0.551993		0.41502		0.251459			5		6		5
51.228		103.5		32.22			37.2		49.8		30.9			0.290411		0.348992		0.20399			5		7		4
30.7008		99.18		53.82			31.2		49.2		39.6			0.573197		0.538364		0.437799			7		5		6
78.4584		113.67		42.3			51.36		54.9		33.6			0.598057		0.46159		0.49934			9		7		5
35.7264		125.01		50.58			29.28		56.4		38.4			0.135462		0.446507		0.39745			7		8		5
27.3672		116.73		56.25			29.28		63.6		34.8			0.633467		0.617731		0.254046			4		7		5
49.8744		112.05		52.56			36.96		56.1		33.3			0.192623		0.558334		0.310862			6		6		6
41.7528		120.6		58.23			38.4		54.6		39			0.706146		0.334093		0.321059			6		7		6
37.62		67.5		39.69			32.4		44.4		30.6			0.445665		0.396487		0.405616			5		5		5
52.2144		103.68		51.57			42.72		52.5		36.3			0.247367		0.227978		0.313629			5		7		6
64.116		105.93		40.23			42.72		48.9		29.1			0.319416		0.132325		0.292034			7		7		4
51.9264		67.86		47.16			35.76		41.1		33.6			0.371686		0.211136		0.233176			5		6		4
14.5872		76.5		44.46			18.96		42.6		33.3			0.371955		0.240198		0.281396			6		5		6
49.9392		81.09		37.89			43.68		46.2		30.3			0.735739		0.407738		0.286169			5		7		4
62.1864		86.85		24.57			41.28		46.2		24.9			0.094371		0.144429		0.264748			6		5		5
72		60.21		34.56			53.04		36.6		34.2			0.588117		0.36868		0.359462			7		5		5
39.7224		123.03					42.24		64.8					0.672097		0.631861					5		7
74.2104		88.11		37.71			43.92		53.4		31.8			0.306097		0.632018		0.372327			5		6		4
74.9808		74.07		17.37			45.36		46.2		20.7			0.273231		0.354367		0.249924			7		5		4
52.9632		106.47		65.34			40.08		59.4		43.8			0.443088		0.594313		0.430555			5		8		7
63.2736		64.35		117.99			46.8		40.8		67.8			0.656322		0.100063		0.539648			6		5		8
58.8312		35.46		61.11			43.68		29.1		39.6			0.415304		0.343476		0.109412			5		4		5
17.388		91.17		57.15			21.84		44.7		37.5			0.489076		0.416293		0.284099			4		7		5
21.384		110.7		62.46			24.96		52.5		41.1			0.545746		0.393383		0.468865			4		6		4
51.7536		89.01		60.21			37.44		50.1		39.3			0.185599		0.407488		0.343832			6		6		5
96.2136		33.3		51.93			65.52		30.3		36.6			0.626343		0.307399		0.194035			9		5		6
29.304		81.27		40.14			31.92		45		34.2			0.341053		0.437478		0.567836			6		5		5
56.4624		60.03		115.02			39.6		38.1		53.1			0.311094		0.299097		0.285567			8		7		6
16.0416		114.75		50.22			20.4		61.5		35.4			0.360069		0.592985		0.322053			5		7		5
45.6696		60.66		89.55			37.68		37.5		49.5			0.112604		0.218074		0.347745			8		6		5
29.6208		73.08		88.74			29.04		45.3		50.7			0.497099		0.407539		0.3845			6		5		7
39.8376		87.39		127.8			35.76		46.8		65.1			0.409784		0.201986		0.265895			8		6		6
40.0104		84.51		79.02			36		48.3		49.5			0.373846		0.433067		0.418509			7		4		9
20.9448		30.87		59.04			22.8		31.2		42.3			0.367446		0.568235		0.349411			6		5		5
53.1216		72.45		45.63			41.52		42.9		38.1			0.561813		0.310947		0.270819			6		6		5
33.588		99.45		53.01			37.2		52.8		35.7			0.721013		0.476807		0.275082			4		5		6
82.6992		51.66		35.82			49.68		43.8		30.3			0.462489		0.633608		0.439175			6		5		5
61.9344		73.62		68.85			36.96		51		40.8			0.045881		0.554817		0.235563			6		6		5
47.6928		115.2		49.32			35.28		64.8		39.6			0.400064		0.658046		0.599707			5		8		6
44.9424		74.88		45.45			36.72		44.7		33.6			0.436542		0.548383		0.130333			6		6		5
18.8136		56.16		66.69			20.4		37.5		39.3			0.296156		0.459449		0.428146			5		5		6
72.8136		64.17		54.81			46.56		40.5		43.8			0.129384		0.309098		0.69162			7		6		5
28.548		27.63		84.51			31.44		24.9		48			0.432804		0.174733		0.258549			6		4		7
81.468		26.28		64.89			45.84		26.4		38.7			0.325163		0.300867		0.319319			7		4		5
60.6888		139.77		92.97			41.76		62.7		51.9			0.461076		0.429165		0.286739			6		9		8
77.904		55.17		47.7			47.28		37.5		32.1			0.583188		0.496867		0.1445			7		5		6
50.7672		64.44		60.75			40.8		37.2		44.4			0.563174		0.420628		0.467193			6		5		5
61.4448		43.2		72.54			38.88		33.3		46.2			0.401783		0.400158		0.299595			6		4		8
30.1176		114.84		91.98			30.48		55.8		46.5			0.261288		0.527333		0.158125			5		7		5
17.7264		97.11		81.81			21.84		46.8		42.6			0.329454		0.212033		0.081961			4		6		7
25.6752		112.86		77.94			28.8		51		46.5			0.505086		0.130538		0.146292			5		8		7
61.7472		52.38		55.62			41.52		38.1		42			0.359501		0.495394		0.305931			6		5		6
68.7024		52.11		26.1			42		36.9		27.6			0.335015		0.524361		0.613971			7		4		5
50.7816		55.8		57.69			35.04		34.8		39.6			0.164634		0.145278		0.282145			8		5		6
63.1512		130.59		77.31			42.72		65.7		43.5			0.351615		0.469111		0.429001			6		8		5
17.1216		81.45		56.43			19.2		45		37.5			0.332616		0.462774		0.167593			4		7		6
57.0528		75.06		21.78			44.16		48.6		31.5			0.437009		0.242184		0.822081			6		6		4
75.024		63.9		62.01			49.44		40.8		42.3			0.287729		0.447722		0.318881			7		7		7
90.828		114.75		51.21			50.4		55.2		36.9			0.248004		0.48506		0.428639			6		6		6
48.8016		75.15		60.03			34.8		44.4		39.9			0.099836		0.207438		0.237661			6		6		5
56.2392		71.37		163.17			36.48		39.3		77.4			0.233218		0.071043		0.326144			8		6		7
10.5048		22.5		72.45			15.12		21.9		39.3			0.412847		0.161646		0.326846			4		6		6
45.1368		73.08		43.2			33.84		43.5		36.3			0.41303		0.534044		0.51751			5		5		6
50.0904		33.21		71.46			41.76		27.3		44.4			0.417079		0.344656		0.484572			6		4		6
26.1144		102.51		48.6			27.84		57.3		33.3			0.497746		0.585901		0.16101			6		7		4
38.2464		31.68		51.12			37.44		29.7		42.6			0.647606		0.427035		0.654986			5		5		6
16.8624		66.69		53.19			22.56		46.2		37.8			0.35537		0.476375		0.317224			4		6		5
103.745		93.42		58.32			60.72		52.2		48.9			0.577367		0.502676		0.353999			7		8		8
22.2336		82.62		100.98			25.92		43.2		51			0.529388		0.327383		0.429668			5		6		8
54.8424		62.46		88.92			40.56		42.3		45			0.154362		0.245235		0.457596			6		5		5
22.9968		130.14		93.51			26.16		64.5		53.1			0.343392		0.561786		0.231174			3		5		7
21.744		31.68		44.91			26.16		30		30.6			0.523893		0.442931		0.069895			4		5		4
27.8496		35.55		93.78			29.76		31.5		50.7			0.399764		0.494034		0.387043			5		3		6
36.72		67.95		70.11			30.72		45.6		41.7			0.310516		0.488079		0.13943			6		6		6
16.1712		64.08		97.29			21.6		39.3		48.6			0.476949		0.090885		0.057954			5		5		7
32.3136		73.8		55.8			31.68		44.7		41.4			0.061775		0.205616		0.511563			6		5		4
70.272		62.64		32.76			47.76		43.2		27			0.424806		0.54054		0.454618			6		6		5
61.4016		96.3		45.36			43.92		50.7		33.9			0.183065		0.173065		0.254109			8		7		6
58.0464		91.89		68.4			39.6		50.7		42			0.369989		0.53487		0.473784			7		5		6
47.7		65.34		73.89			36		42		45.6			0.305034		0.483297		0.203177			6		4		7
36.5976		88.11		79.56			33.6		50.1		43.5			0.551374		0.427197		0.09023			5		5		5
43.7688		105.21		90			33.36		53.1		52.2			0.331813		0.397426		0.220746			7		6		6
37.2312		41.85		34.92			38.88		30.6		28.2			0.371851		0.094542		0.20831			6		5		5
56.2896		78.48		57.15			40.32		45.9		37.5			0.123063		0.572997		0.320097			5		7		5
90.0792		78.3		87.12			54		49.8		48.6			0.382496		0.563572		0.167375			7		8		7
37.6416		91.8		60.39			30		50.4		36.3			0.123633		0.532548		0.177614			6		6		6
47.88		94.32		59.67			33.6		50.7		40.5			0.35171		0.41545		0.298315			5		6		6
43.8264		28.53		44.19			37.2		27.3		34.2			0.363358		0.280664		0.391192			4		4		5
77.0832		60.75		72.99			51.84		36.9		45			0.475646		0.29873		0.44677			6		6		6
51.4152		87.66		19.8			39.36		52.2		22.5			0.548248		0.533906		0.512625			6		7		5
44.3376		81		102.69			36.72		46.2		54.6			0.191373		0.269171		0.39879			7		7		7
57.7224		57.06		130.68			44.16		38.1		63.9			0.368812		0.291032		0.681292			6		5		7
74.8728		50.76		116.46			51.36		36.9		66			0.516923		0.520772		0.524027			7		5		6
60.5808		122.76		53.91			48.24		60.3		39.3			0.331634		0.567428		0.537922			6		7		6
76.3128		64.89		49.5			53.76		37.5		37.8			0.303982		0.305909		0.490188			6		5		6
45.0504		45.72		70.74			33.84		34.5		40.5			0.406724		0.424084		0.206292			6		5		7
49.3056		59.4		57.33			34.08		38.4		37.8			0.098502		0.462473		0.41823			6		5		6
87.7752		113.49		56.61			52.8		52.8		38.7			0.14686		0.463162		0.238624			6		7		7
64.5192		85.59		12.42			40.32		45		16.5			0.364265		0.356839		0.143919			4		7		4
73.5552		95.04		48.24			45.36		54		38.4			0.470103		0.33678		0.617973			7		6		5
50.8608		63.54		58.68			42.96		37.5		39			0.549562		0.223571		0.210664			7		6		6
100.433		98.46		53.19			61.92		51		39			0.5857		0.209875		0.326165			7		7		5
56.1168		71.1		44.28			39.6		39		33			0.389768		0.344075		0.35418			6		5		5
13.7952		91.62		65.25			18.24		49.8		41.7			0.306917		0.403908		0.429919			3		5		7
107.028		88.56		77.58			51.84		45.3		48			0.198425		0.333568		0.272835			7		6		6
40.248		67.95		64.89			31.44		42		36.6			0.342991		0.391682		0.262725			6		7		5
43.092		74.34		79.29			39.12		45.6		47.7			0.50756		0.349378		0.398162			6		6		7
41.3856		41.94		57.06			30.48		30.9		36.6			0.080738		0.411076		0.183884			5		5		6
52.6824		38.16		36			35.76		28.8		33.3			0.281578		0.340478		0.229879			6		4		6
30.1032		61.29		84.6			27.6		38.1		52.2			0.187604		0.175333		0.409321			4		5		7
60.4584		55.17		101.43			38.88		34.8		61.2			0.314983		0.267706		0.587646			7		6		6
57.96		77.58		53.28			42.48		45.3		36			0.058968		0.53128		0.434994			5		6		7
60.804		75.69		76.32			42		42.3		48.3			0.431257		0.398107		0.25595			6		5		5
90.9864		71.1		66.96			51.36		43.8		45			0.22895		0.456486		0.525146			6		5		7
70.1568		81.18		50.13			50.88		48.3		35.4			0.388151		0.522844		0.225362			6		8		6
20.736		84.06		43.38			22.8		49.2		35.1			0.433519		0.317673		0.362202			5		5		6
76.8888		89.73		77.13			53.52		48.9		51.3			0.61552		0.546937		0.422716			7		7		7
59.9688		105.75		117.9			39.84		47.1		63			0.206733		0.126796		0.336783			6		7		9
44.7912		48.15		34.74			36.48		36		33.3			0.544153		0.310956		0.369226			4		5		5
35.0784		72.09		53.28			33.12		45		39			0.52676		0.565166		0.265503			6		7		5
7.128		56.07		20.7			13.2		35.7		22.2			0.503126		0.266036		0.281195			4		5		4
44.2224		96.12		59.4			35.52		57.6		38.7			0.422338		0.492128		0.382748			5		7		7
62.64		136.17		66.06			39.84		66.3		44.1			0.202443		0.624742		0.10554			6		6		8
56.5416		77.04		26.55			38.88		45.6		27.6			0.237116		0.29148		0.36725			5		5		4
46.5408		85.14		98.37			39.36		47.1		52.2			0.347969		0.50392		0.495481			5		6		7
14.6592		121.32		101.52			19.2		60.6		51			0.268969		0.608949		0.274607			5		8		6
14.2992		91.53		55.17			21.12		46.8		38.7			0.431126		0.317915		0.424867			4		7		5
30.2328		54.9		48.78			28.56		39		35.4			0.461637		0.38554		0.274711			5		5		7
41.724		76.59		87.93			30.96		45.3		52.2			0.262442		0.30903		0.530537			6		6		9
43.7904		10.35		49.41			37.68		15.3		34.2			0.306342		0.173237		0.354258			8		3		4
41.7672		97.29		48.78			41.04		49.5		33.3			0.581721		0.228397		0.233788			5		7		4
70.3296		102.87		28.98			40.32		51.6		27			0.223676		0.54053		0.29716			7		7		4
62.9136		74.97		71.46			41.52		51.9		47.7			0.090426		0.531822		0.258034			4		8		7
47.1528		76.95		70.2			36.48		47.7		40.5			0.237831		0.500907		0.121551			6		6		6
26.0064		65.34		94.77			26.16		37.2		48.3			0.273206		0.107736		0.239118			6		6		7
48.708		62.64		71.28			36.96		42		45.6			0.229204		0.649204		0.054725			5		6		7
97.6248		49.59		77.85			54.72		33.9		45.9			0.349034		0.267891		0.319937			7		3		6
45.2088		101.07		83.7			41.04		56.1		48.3			0.523203		0.497756		0.535721			6		7		6
73.9872		98.64		41.94			47.28		49.5		32.1			0.29954		0.305162		0.283844			7		7		4
37.9728		37.08		83.79			42.48		30		45			0.621246		0.50237		0.142185			8		4		5
71.5968		85.23		44.55			44.16		49.8		35.1			0.317473		0.560267		0.454807			7		5		5
36.5976		27.72		80.73			31.2		24.6		48			0.39846		0.156434		0.308953			5		6		6
54.18		59.76		68.85			46.32		39		41.7			0.241916		0.570498		0.275514			8		5		9
71.676		89.82		48.06			47.76		55.5		35.1			0.566596		0.290742		0.364467			7		7		5
35.3736		94.23		49.5			35.04		49.8		39.9			0.450645		0.181318		0.326577			6		6		5
55.4544		26.28		56.25			38.64		25.5		38.4			0.185082		0.321011		0.451497			6		6		6
34.1064		82.08		105.21			29.04		45		46.2			0.172421		0.419536		0.141718			6		7		6
50.1048		71.37		57.96			38.4		44.4		40.8			0.111432		0.546431		0.474366			7		6		6
35.9352		64.53		54.18			34.8		43.8		34.2			0.545195		0.446872		0.155456			5		6		4
60.156		48.78		73.62			39.84		34.2		42.9			0.232513		0.199103		0.268263			5		4		7
45.3168		82.35		49.14			37.92		43.8		37.2			0.275094		0.208728		0.51485			6		7		6
49.8744		73.08		95.22			37.44		42		51.3			0.346554		0.421042		0.507818			6		7		7
69.7608		49.77		83.43			48		33.3		49.2			0.469144		0.285138		0.134161			8		5		5
67.9104		110.97		68.22			45.6		62.1		45			0.441081		0.595383		0.360928			8		8		8
37.0296		70.83		94.41			34.32		38.4		48.6			0.381234		0.376776		0.309061			5		4		6
54.468		75.42		75.33			35.04		43.8		47.1			0.405626		0.472539		0.305313			7		5		6
11.6208		73.26		55.53			16.8		40.8		41.1			0.207102		0.392967		0.570363			4		6		5
44.1576		81		88.29			35.52		41.1		49.8			0.037843		0.189156		0.1343			5		7		7
60.84		67.5		55.98			44.88		40.5		51			0.448755		0.276317		0.60834			5		6		6
55.476		148.95		87.21			39.84		65.1		51.6			0.328749		0.515094		0.501944			5		9		7
77.8464		58.77		45.72			44.4		37.5		31.5			0.216618		0.446941		0.357492			6		6		5
22.3704		46.89		99			28.8		32.1		50.7			0.453168		0.528859		0.37495			5		5		7
26.0352		23.4		16.11			25.92		21		19.2			0.101104		0.059473		0.104834			5		4		5
45		36.54		61.65			39.36		26.7		36.6			0.430496		0.124061		0.314357			7		4		5
66.852		78.21		71.19			48		41.1		46.5			0.517772		0.249093		0.532909			8		7		8
12.7584		101.61		22.5			17.28		50.4		23.4			0.390917		0.232808		0.451739			4		7		6
39.9096		55.89		60.48			34.8		36.9		38.1			0.441211		0.285236		0.06736			5		6		6
22.896		63.09		70.74			25.2		38.1		43.8			0.416094		0.32888		0.425934			5		5		5
67.3632		19.71		92.25			47.04		23.4		48.9			0.240931		0.49872		0.371766			7		4		6
20.2464		85.05		52.65			22.08		53.1		36.3			0.462779		0.469633		0.398116			5		7		6
23.076		52.47		72.45			20.16		34.8		44.1			0.095226		0.280461		0.183165			5		6		5
45.2952		101.34		66.69			40.08		46.8		43.8			0.489217		0.11534		0.449699			7		7		5
55.044		50.04		19.44			41.04		34.8		25.2			0.578817		0.263255		0.706433			5		4		5
27.5544		51.84		25.11			27.84		34.5		23.4			0.507192		0.192154		0.113714			5		5		5
54.18		27.99		44.46			38.16		26.7		34.2			0.402774		0.299966		0.357742			7		5		6
44.7048		74.61		46.98			30.96		47.1		36			0.2404		0.411711		0.249482			5		6		4
15.3072		78.3		54.36			20.4		45.9		39.6			0.442227		0.384145		0.543087			4		8		7
63.9648		82.89		102.24			45.6		50.7		53.1			0.36802		0.684636		0.403786			6		8		7
87.3432		69.75		27.27			56.64		46.5		26.1			0.47015		0.569109		0.411816			9		7		5
33.2496		142.56		33.39			32.88		76.5		29.7			0.599138		0.547691		0.305591			5		8		4
12.672		27.27		49.86			20.16		27.9		39.9			0.498518		0.569011		0.581455			4		3		6
67.5072		70.47		30.42			38.64		38.4		27.6			0.165737		0.174266		0.430102			6		6		5
108.187		64.44		75.6			62.64		39		40.5			0.06594		0.36602		0.265446			7		5		5
102.47		59.22		62.91			54.48		37.8		43.2			0.496089		0.401624		0.323594			6		5		6
26.388		114.66		97.29			27.6		61.8		51.9			0.326456		0.437796		0.435559			5		8		6
31.716		76.59		56.52			30.72		44.7		39.6			0.29521		0.493017		0.460361			5		5		6
62.712		71.73		57.87			41.52		42.6		41.1			0.384184		0.396369		0.467933			6		6		5
84.78		54.09		32.49			47.52		36.3		26.7			0.417562		0.320442		0.152169			8		5		5
60.8904		65.34		82.62			39.36		38.4		47.4			0.158348		0.446669		0.165943			5		5		6
68.9688		60.66		63.99			44.4		37.8		44.4			0.303191		0.296582		0.375983			8		7		7
19.764		84.51		55.89			24.96		45		36			0.590675		0.192587		0.163205			4		7		6
48.5064		106.11		79.65			35.28		57.3		48			0.334283		0.242537		0.315341			7		8		6
42.8112		92.97		80.82			33.12		46.2		44.7			0.358391		0.187106		0.055926			6		6		6
63.3024		55.8		49.77			46.08		37.5		33.3			0.452436		0.158415		0.284793			8		6		6
65.736		44.82		49.32			40.56		36.3		33.9			0.086342		0.598351		0.128886			7		5		6
71.64		77.76		87.03			46.56		43.5		56.4			0.557916		0.293975		0.585402			7		5		7
83.8584		78.66		43.38			54.72		46.2		33.9			0.53865		0.380799		0.458291			7		8		4
42.516		49.68		54.45			30.48		35.7		35.4			0.296834		0.10422		0.22409			5		4		5
39.3912		90.81		84.87			37.68		46.5		55.2			0.461921		0.337434		0.265899			7		6		8
49.5432		5.85		95.58			41.28		13.2		54			0.597487		0.654589		0.270081			5		4		7
22.5864		30.42		44.1			24.48		24.6		34.2			0.378336		0.238659		0.08897			5		5		4
35.2224		97.83		61.29			32.4		53.7		41.4			0.451224		0.453388		0.290523			6		7		5
62.9712		56.52		73.26			40.08		40.2		42.9			0.266671		0.548201		0.230234			5		4		5
69.7464		56.34		44.64			42.24		39.9		33.3			0.18606		0.524398		0.16079			7		5		4
17.3448		89.28		46.98			20.4		45		32.4			0.218606		0.220783		0.028453			4		6		6
13.3272		39.06		33.48			18.72		29.1		28.8			0.214007		0.286669		0.315563			4		5		4
30.4344		78.03		67.41			29.76		45.9		42.3			0.209492		0.375804		0.28865			5		5		4
70.9272		48.96		71.46			49.92		34.8		42.6			0.659611		0.11037		0.428013			8		4		6
58.6224		54.09		45.18			38.88		37.2		36.3			0.330056		0.121382		0.457819			6		6		5
108.094		78.57		114.84			61.92		48.6		57.3			0.461291		0.348547		0.217394			9		5		8
97.0056		66.6		55.53			49.68		42.9		36.3			0.202292		0.371654		0.392949			6		6		4
75.6144		80.73		69.66			52.32		45		37.8			0.275768		0.290089		0.119095			6		7		6
47.2824		102.15		68.49			34.08		50.1		47.4			0.353606		0.338785		0.508875			5		7		6
52.992		39.33		26.55			40.08		30.9		27.9			0.350385		0.415651		0.540461			7		6		6
42.9984		38.61		49.14			34.08		34.5		37.8			0.118153		0.431121		0.233368			6		5		6
[truncated: 986 more rows]

## Sheet: Extended Data Figure 2
Extended Data Figure 2b			Extended Data Figure 2d																Extended Data Figure 2e				Extended Data Figure 2g				Extended Data Figure 2h						Extended Data Figure 2i
E14.5	E15.5						Placode							IFE						Radial displacement (um)			Epidermis	Placode			Fibroblast ring			Adjacent dermis			Adjacent dermis
8.46e-05	0.001472		Time (s)	Embryo 1	Embryo 2	Embryo 3	Embryo 4	Embryo 5	Embryo 6	Embryo 7	Embryo 1	Embryo 2	Embryo 3	Embryo 4	Embryo 5	Embryo 6	Embryo 7		Distance to placode center (um)	Average	Std		23.383	15.881		Time	mean	SD		Mean	SD		Displacement (um)	Angle (rad)
5.01e-05	0.001761		0	0.000244086	-0.0053885	0.00725132	0.000407719	-0.000229863	-0.11203	0.0282846	-0.00514489	-0.0214896	-0.0264437	-0.00403592	-0.00701596	-0.015767	0.00572479		3.3211	0.116686	0.126492		21.873	13.623		0	0.105521	0.052232		0.117401	0.060529		3.90289	0.79641
0.00013	0.000726		1	0.000653217	0.0120795	0.0120737	-0.00102072	-0.00273487	-0.06983	-0.00558116	0.00278741	-0.0101411	-0.00425549	0.00894048	0.0024292	-0.012203	0.0126714		6.6422	-0.0388706	0.0380051		25.408	14.793		1	0.112518	0.06316		0.125592	0.073754		3.90572	-0.967667
0.00017	0.000664		2	0.000643725	0.00446553	-0.0128554	-0.011941	-0.00594907	-0.0378561	-0.0619991	-0.000497656	-0.0187169	-0.0171882	0.0134598	-0.00364916	-0.0508604	0.0145078		9.9633	-0.0954213	0.0573592		33.439	46.442		2	0.101762	0.048572		0.093346	0.046321		0.39957	-2.57098
0.000216	0.001542		3	0.0028803	-0.00362419	-0.00905293	-0.00327669	0.0143581	-0.0416246	-0.03588	0.00188559	0.00471007	-0.067918	-0.0136328	-0.0160799	-0.0406684	-0.0300482		13.2844	-0.144815	0.0925566		27.904	17.915		3	0.110679	0.048718		0.109528	0.039328		0.291185	1.14029
0.000241	0.000679		4	-7.37746e-07	5.05082e-07	3.52783e-06	7.67255e-06	4.00118e-06	1.41099e-05	-7.87688e-06	2.45207e-06	-2.42448e-06	-1.21635e-05	-4.64991e-06	4.56609e-06	3.96322e-05	-2.1713e-05		16.6055	-0.19866	0.125152		33.024	19.045		4	7.25085e-06	6.1e-06		2.52e-06	1.87e-06		0.340323	-1.85005
0.000393			5	0.0754657	0.113813	0.163957	0.0873402	0.149755	0.119026	0.195258	0.0669084	0.115713	0.215962	0.140461	0.0662224	-0.00448742	0.461074		19.9266	-0.251472	0.159846		38.261	18.874		5	0.395059	0.285753		0.221986	0.135209		0.240635	-0.452441
0.00058			6	0.140097	0.170622	0.22374	0.13832	0.168686	0.10822	0.191499	0.111194	0.132062	0.351181	0.207962	0.0919248	0.0990266	0.524532		23.2477	-0.306167	0.191498		40.153	35.878		6	0.366655	0.206969		0.230542	0.159685		0.242747	-2.03648
0.000718			7	0.197737	0.216663	0.289714	0.198415	0.17309	0.114577	0.236991	0.156237	0.191031	0.448053	0.25631	0.116671	0.0349076	0.525697		26.5688	-0.351019	0.222732		50.786	26.571		7	0.355837	0.194769		0.239495	0.14798		0.466555	0.0716952
			8	0.243526	0.26118	0.324653	0.240439	0.203121	0.122875	0.260892	0.18238	0.221648	0.468977	0.318304	0.162522	0.263825	0.455626		29.8899	-0.388395	0.243244		25.33	29.137		8	0.355693	0.216319		0.253824	0.155254		0.471498	-1.89207
			9	0.291254	0.311741	0.360636	0.282536	0.218097	0.213927	0.37476	0.21895	0.270219	0.517647	0.348751	0.169041	0.250251	0.51039		33.211	-0.382763	0.240724			16.879		9	0.347691	0.196641		0.264506	0.164915		0.16506	-1.364
			10	0.339647	0.356122	0.388098	0.331739	0.249985	0.182506	0.331917	0.235866	0.283254	0.625949	0.392621	0.184003	0.379262	0.558706		36.5321	-0.302355	0.196358					10	0.343631	0.225809		0.2326	0.14451		0.381832	-1.10351
			11	0.384071	0.40301	0.448694	0.36331	0.269865	0.137861	0.285141	0.269463	0.302264	0.626879	0.450942	0.206997	0.297996	0.632526		39.8532	0.482735	0.204737					11	0.330187	0.174365		0.250192	0.1599		0.405033	0.81679
			12	0.43606	0.463571	0.472302	0.393781	0.277678	0.174876	0.37743	0.295444	0.3468	0.67192	0.469439	0.244222	0.362165	0.670207		43.1743	0.510797	0.224652					12	0.322666	0.205276		0.255505	0.147561		0.327005	-0.70474
			13	0.462022	0.486753	0.539205	0.431756	0.308706	0.307216	0.37922	0.31303	0.389054	0.752031	0.503631	0.249649	0.409142	0.724824		46.4954	0.471966	0.214598					13	0.325737	0.187062		0.259794	0.191356		0.148876	-0.377917
			14	0.503462	0.507657	0.55246	0.474479	0.336349	0.184645	0.471825	0.349276	0.379766	0.754453	0.542812	0.291224	0.500153	0.748137		49.8165	0.396751	0.186247					14	0.328748	0.175047		0.255686	0.165391		0.26674	1.50684
			15	0.534514	0.567841	0.61084	0.500721	0.36655	0.32916	0.545509	0.373113	0.439075	0.816387	0.576338	0.306482	0.519012	0.809443		53.1376	0.323984	0.158471					15	0.332533	0.181029		0.247973	0.159499		0.0990786	0.914304
			16	0.574649	0.619431	0.641196	0.514458	0.389545	0.334665	0.492706	0.389397	0.463779	0.854704	0.630425	0.326517	0.4852	0.830311		56.4587	0.264893	0.138286					16	0.321913	0.176916		0.25816	0.173431		0.652043	2.20251
			17	0.605036	0.642391	0.643272	0.558637	0.427695	0.296771	0.553034	0.412979	0.463443	0.970325	0.641165	0.354425	0.487892	0.905198		59.7798	0.214597	0.123612					17	0.340011	0.202981		0.266667	0.158446		0.544766	1.96824
			18	0.623009	0.655733	0.680336	0.580237	0.460303	0.450152	0.572238	0.431699	0.519791	0.93518	0.674743	0.374094	0.59177	0.945709		63.1009	0.179076	0.108241					18	0.34365	0.198344		0.248341	0.163963		0.458671	-1.35109
			19	0.66176	0.674668	0.66556	0.626025	0.490287	0.326967	0.583755	0.463718	0.532099	0.953353	0.706124	0.391073	0.577224	0.897944		66.422	0.144237	0.0959732					19	0.352393	0.20664		0.252609	0.150714		0.616188	1.3174
			20	0.695544	0.715696	0.715224	0.655101	0.537797	0.376852	0.602108	0.454954	0.565026	1.00344	0.735629	0.446291	0.654614	1.04553		69.7431	0.120755	0.0869289					20	0.343945	0.179038		0.249709	0.154921		0.0999984	0.558463
			21	0.716058	0.729145	0.760147	0.662192	0.547207	0.432764	0.66015	0.468981	0.553417	0.966897	0.743757	0.435162	0.849801	0.974044		73.0642	0.100765	0.0778355					21	0.336904	0.179355		0.243143	0.14692		0.260346	-1.15053
			22	0.749259	0.76948	0.744141	0.689616	0.570906	0.522164	0.656476	0.494326	0.545515	1.03985	0.780775	0.478562	0.62526	0.987207		76.3853	0.0852851	0.0715889					22	0.372006	0.211899		0.26087	0.15798		0.313332	-1.10611
			23	0.768867	0.794867	0.758686	0.730563	0.596375	0.479969	0.741414	0.495322	0.577528	1.04593	0.810483	0.484803	0.725659	1.01493		79.7064	0.0699692	0.0633806					23	0.365035	0.180605		0.256085	0.157028		0.142246	-0.825927
			24	0.798682	0.801172	0.823255	0.731827	0.609904	0.522723	0.735712	0.525203	0.599616	1.10594	0.831393	0.492727	0.816939	0.999517		83.0275	0.0609798	0.0607526					24	0.349691	0.201564		0.268017	0.153991		0.28485	-3.01439
			25	0.817355	0.834903	0.853613	0.771355	0.66673	0.601992	0.694129	0.511734	0.635393	1.06891	0.846813	0.51901	0.843412	1.05527		86.3486	0.051323	0.0562928					25	0.372093	0.191997		0.233286	0.151072		0.155718	-0.691069
			26	0.827868	0.849913	0.87543	0.78358	0.679892	0.623537	0.794453	0.523715	0.613672	1.13366	0.866479	0.547655	0.957437	1.09876		89.6697	0.0448979	0.0527603					26	0.356191	0.206409		0.263084	0.17154		0.23702	0.904388
			27	0.850237	0.859711	0.908196	0.808367	0.716022	0.665682	0.771042	0.538126	0.64022	1.12174	0.920145	0.531179	0.788833	1.12287		92.9908	0.0405312	0.0481136					27	0.373421	0.189793		0.24597	0.141474		0.182633	0.486439
			28	0.862168	0.871593	0.892627	0.842561	0.730567	0.631322	0.830675	0.553722	0.652925	1.17481	0.908178	0.572424	0.848517	1.21069		96.3119	0.0326588	0.0455287					28	0.376465	0.195061		0.274546	0.158076		0.521587	-1.47629
			29	0.883961	0.887684	0.887318	0.830371	0.772591	0.75251	0.832458	0.572726	0.663511	1.17771	0.935378	0.580975	0.947495	1.09631		99.633	0.0277583	0.0431939					29	0.340086	0.181509		0.249308	0.142793		0.462508	-1.39965
			30	0.89984	0.894243	0.852368	0.877243	0.773863	0.727238	0.831768	0.561069	0.695896	1.20985	0.907723	0.573909	1.04998	1.14544		102.954	0.0204031	0.0453552					30	0.380965	0.200324		0.250484	0.142661		0.197252	-0.72722
			31	0.917571	0.931958	0.94344	0.887111	0.801007	0.761405	0.878714	0.573707	0.678367	1.23831	0.945588	0.613077	1.10549	1.14421		106.275	0.0180699	0.0389747					31	0.382804	0.212692		0.257734	0.153281		0.0809442	2.999
			32	0.932217	0.939017	0.96678	0.903144	0.832818	0.797943	0.847894	0.587107	0.692397	1.24786	0.98574	0.620391	0.961062	1.22671		109.596	0.0201769	0.0377228					32	0.37695	0.185296		0.251912	0.141351		0.266811	-0.955262
			33	0.940178	0.925049	0.934008	0.906212	0.841456	0.856243	0.794236	0.595625	0.722386	1.29992	0.986525	0.621892	1.09219	1.21965		112.917	0.0235298	0.035021					33	0.391499	0.227337		0.261835	0.155002		0.0890278	-1.82744
			34	0.968191	0.947354	0.965256	0.943796	0.90063	0.861273	0.864349	0.602616	0.746337	1.22782	0.992719	0.620259	1.16004	1.22141		116.239	0.017808	0.0357552					34	0.385787	0.179937		0.263933	0.149095		0.363663	-2.21878
			35	0.957429	0.94388	0.975691	0.948089	0.895512	0.84178	0.836837	0.599515	0.71456	1.26189	1.00624	0.669047	1.24643	1.22356		119.56	0.0221403	0.0299873					35	0.394108	0.190568		0.249889	0.151369		0.213341	-1.90772
			36	0.976608	0.959883	1.00109	0.977478	0.916607	0.852587	0.855603	0.619572	0.740001	1.28749	1.02787	0.672246	1.14761	1.28167		122.881	0.0211178	0.0332471					36	0.387602	0.201151		0.271116	0.175002		0.351522	-1.76059
			37	0.975424	0.993321	0.971715	0.988786	0.944163	1.03606	1.01515	0.609857	0.724929	1.26919	1.04703	0.681786	1.08533	1.23906		126.202	0.0140387	0.031562					37	0.379198	0.195789		0.267946	0.144214		0.376064	0.562137
			38	0.984241	0.983964	1.03188	0.983461	0.954259	1.0109	0.956869	0.620918	0.789675	1.28538	1.05572	0.706368	1.30233	1.28303		129.523	0.0154476	0.0380421					38	0.393221	0.212724		0.278557	0.156216		0.490908	-1.44621
			39	1	1	1	1	1	1	1	0.608298	0.744309	1.32585	1.05872	0.688564	1.29408	1.31294		132.844	0.0410484	0.0255611					39	0.417561	0.219695		0.250863	0.135603		0.0965397	0.403314
																			136.165	-0.000638065	0.0435231					40	0.396704	0.186627		0.244668	0.132786		0.15948	-3.06772
																			139.486							41	0.401163	0.203054		0.250786	0.125835		0.112174	-1.53458
																										42	0.398758	0.200643		0.263143	0.146598		0.257475	-0.165666
																										43	0.423027	0.247938		0.271383	0.140536		0.0895364	2.94733
																										43							0.202647	-1.57554
																																	0.0589336	0.0563862
																																	0.197404	2.49189
																																	0.0906212	2.5531
																																	0.133202	2.23503
																																	0.0899125	1.42768
																																	0.157708	1.47005
																																	0.210964	1.50177
																																	0.0537056	1.9461
																																	0.118361	-1.2165
																																	0.15472	2.50645
																																	0.0935425	-2.04704
																																	0.113994	-0.592768
																																	0.0403635	0.877206
																																	0.0873467	0.829871
																																	0.0805776	-1.27384
																																	0.109856	1.08039
																																	0.0692525	-2.0303
																																	0.159531	-1.4766
																																	0.185747	1.28055
																																	0.00622333	1.30684
																																	0.0947499	1.29329
																																	0.0609196	0.780872
																																	0.0901719	1.22265
																																	0.0932843	0.412207
																																	0.0928545	-1.24933
																																	0.115911	1.30557
																																	0.0918411	-1.61748
																																	0.0225619	-1.61988
																																	0.0374713	1.45395
																																	0.167404	0.0839063
																																	0.234742	1.51671
																																	0.0711907	1.05177
																																	0.228295	1.40684
																																	0.104674	0.551164
																																	0.176194	-0.0251044
																																	0.161896	3.01055
																																	0.0205043	2.07414
																																	0.307904	1.2721
																																	0.573781	1.60307
																																	0.0646908	0.651422
																																	0.192446	1.79435
																																	0.120256	2.29264
																																	0.0843236	1.93937
																																	0.198764	0.549377
																																	0.315656	-1.66103
																																	0.327109	-1.49627
																																	0.221769	0.754724
																																	0.371141	1.66698
																																	0.465946	1.83287
																																	0.247708	0.93984
																																	0.267818	0.212867
																																	0.311736	2.55117
																																	0.204856	-0.666154

## Sheet: Extended Data Figure 4
Extended Data Figure 4c			Extended Data Figure 4d			Extended Data Figure 4f			Extended Data Figure 4i
CNL	myh9-eKO		CNL	myh9-eKO		CTRL	myh9-eKO		Placode depth			Distance
112	35		2.97143	2.5977		12.515	6.498		CNL	Myh9-eKO		CNL	Myh9-eKO
103	87		2.10526	1.2		12.369	3.728		18	13		8	11
76	31		4.05825	1.29032		11.201	5.777		25	0		7	26
70	44		4.33929	3.66667		13.294	11.794		24	0		7	20
90	44		3.4	4.03846		6.511	9.623		13	0		13	21
57	86		3.45833	3.04651		6.615	6.975		16	13		10	13
143	104		2.75949	1.95454		13.864	3.968		30	28		8	7
93	84		3.22581	2.45454		15.634	1.939		18	0		8	21
79	54		3.73427	2.14815		15.154	4.329		7	12		6	23
96	38		1.89474	1.26087		12.148	3.006		23	0		9	27
62	61		3.38983	2.36		12.027	3.489		23	10		16	23
104	40		3.14516	1.02439		16.397	4.816		17	0		8	20
124	41		4.01923	1.4		17.077	6.258		23	9		10	14
118	50		2.3871	2.29508		13.949			23	14		14	15
	46			1.36842					14	0		13	21
									26	0		10	18
									13	0		10	22
									27	0		11	16
										7			18
										14			14
										8			19
										8			19
										14			29

## Sheet: Extended Data Figure 5
Extended Data Figure5d			Extended Data Figure5e			Extended Data Figure 5f							Extended Data Figure 5g			Extended Data Figure 5h						Extended Data Figure 5i					Extended Data Figure 5k			Extended Data Figure 5m			Extended Data Figure 5p
CNL	Myh9-DKO		CNL	Myh9-dKO		CNL			Myh9-dKO				CNL	Myhh9-dKO		left graph			right graph			CNL	Myh9-dKO	CNL	Myh9-eKO		DMSO	Blebbistatin		DMSO	Blebbistatin		CNL	3h	16h
7	4		3.209	3.376		Apical	Basal	Height	Apical	Basal	Height		108.478	141.363		CNL	myh9-dKO		CNL	myh9-dKO		227.176	332.165	321.211	395.327		10.75	10		12.788	9.367		1	1.12398	1.00637
4.66667	4		5.296	1.684		4.167	5.241	11.146	4.414	5.22	7.809		97.7268	166.294		55	68		33.0549	43.942		260.048	406.126	351.534	341.303		10	9.5		12.079	8.653		1	1.11749	1.90239
6	4		3.376	1.924		3.432	3.296	10.644	5.605	3.966	6.384		107.94	170.312		47	45		40.3377	50.7674		270.441	339.974	315.588	279.726		11.75	6.25		13.328	9.752		1	1.56763	1.15891
6	5.5		0.992			2.476	3.957	7.663	4.555	4.056	8.766		111.838			77	22		41.6564	53.0615		249.033	436.176	307.969	284.12					13.301	12.433		1	1.2386	1.48723
6.5	5.5			4.089		2.468	5.453	8.839	3.463	3.588	6.445					106	64		39.3373	39.3863		265.016	629.224	357.7	314.386					10.592	9.005
			3.127	2.896		3.294	3.802	7.586	2.681	3.621	7.286					97	53		36.1586	45.6127		346.557	454.996	348.701	300.64					12.388	7.927
			4.117	2.896		4.833	4.942	7.914	4.022	4.541	7.882											349.177	317.029	320.894	289.344					14.731	9.367
			7.456	2.742		3.597	5.884	7.58	3.506	3.995	7.151					119	58					338.226	421.494	343.656	262.842					13.711	7.419
			3.608	0.538		4.402	5.629	9.082	4.958	3.377	5.849					81	60					394.896	347.301	375.774	342.138					19.734	18.292
						4.283	5.27	9.8	2.565	3.638	8.666					40	58					381.679	496.485	300.777	500.809					22.849	16.596
			4.57	2.656		4.952	4.63	8.566	3.683	2.558	9.108					130	50					393.947	552.19	360.477	284.154					18.525	15.634
			2.417	2.217		3.701	4.361	10.026	5.078	6.58	6.675						160					343.173	523.995	364.587	321.869					24.542	8.899
			3.127	6.494		4.522	5.322	8.629	3.139	5.34	5.959					85						351.507	368.651	320.98	305.866						7.711
			6.511	3.639		2.476	3.331	7.852	3.279	4.167	5.469					100	28					371.107	504.437	325.212	305.441
				1.701		5.686	3.494	8.401	3.763	3.831	7.27					72	24					279.784	465.145		298.625
			5.537			4.435	4.531	7.31	2.911	1.878	8.272						32					333.476	596.061
			2.656	2.417		4.051	4.427	8.502	2.64	3.296	7.416					58						327.9	383.346
			4.864	2.405		3.984	5.116	8.588	4.011	1.68	9.256					104	36					302.133	338.43
			3.848	1.684		4.154	4.427	8.469	4.574	4.893	6.384					125	20					346.156	324.915
			5.056	3.848		4.051	2.969	9.643	4.788	3.038	10.863					110	15					324.377	319.979
				5.792		3.627	3.956	9.112	3.44	1.858	5.355					72	55					281.01	349.624
			7.471			2.586	2.969	7.419	4.802	2.47	8.597						63						391.068
			11.306			3.563	3.315	8.509	3.101	3.168	8.071					131	62						420.308
			8.181			2.617	3.238	5.6	4.007	3.707	6.813					108	20						337.943
			12.275	3.376		2.647	2.307	5.297	2.519	2.24	7.094					98							524.685
				2.165		3.295	2.47	5.358	2.892	4.213	8.406					70	114						436.105
				1.226		3.683	4.556	8.631	3.474	3.463	6.053						131
				4.792		3.556	5.861	7.776	3.065	2.306	5.533						61
				5.578		4.095	2.509	6.615	3.506	3.221	5.443						110
						3.129	3.796	6.988	2.411	3.212	5.23						72
						4.282	4.038	5.276	3.779	3.575	5.872						149
						3.802	2.719	7.63	2.876	2.472	7.135
						3.279	4.74	7.79	4.658	4.28	7.093
						2.47	3.548	7.691	4.548	3.874	5.023
						2.448	2.718	8.709	2.141	3.047	5.172
						3.632	4.484	8.678	3.152	3.941	6.226
						3.878	4.454	8.415	3.474	4.766	4.915
						3.203	3.213	8.237	3.096	5.273	6.418
						3.874	3.788	8.813	2.026	2.805	7.003
						3.874	2.558	7.907	3.298	3.13	6.154
						4.612	3.638	7.64	4.685	3.714	5.605
						3.648	3.295	6.961	5.048	5.931	5.009
						2.626	5.024	7.771	2.729	4.541	6.65
						3.96	4.53	8.276	2.483	4.466	6.991
						2.983	4.089	7.839	2.329	3.735	5.833
						4.117	4.615	7.224	2.492	3.294	5.849
						2.306	3.051	5.713	3.412	2.737	4.87
									3.884	3.623	6.593
									2.505	2.483	7.866
									2.553	3.788	6.032
									3.556	3.87	6.185
									2.312	4.147	6.859
									2.993	2.635	6.014
									3.156	3.198	8.163

## Sheet: Extended Data Figure 6
Extended Data Figure 6b			Extended Data Figure 6d					Extended Data Figure 6e			Extended Data Figure 6j
top graph (activeYAP)			CNL PLAC	CNL EPI	Mito-C PLAC	Mito-C EPI		CTRL	Mito-C		CNL	GM6001
DMSO	Verteporfin		5	17	2	9		54.8075	55.2235		48.7225	43.9175
83.0661	31.583		4	20	2	6		63.1725	56.6995		50.052	72.712
73.5419	50.2394		3	19	0	5		52.323	52.0035		56.771	72.8075
31.0244	14.6201		2	14	0	5		57.704	62.9635		63.303	59.344
50.8343	19.6364		6	25	0	5		54.7955	48.4375		57.0585	58.139
52.7631	47.6119		5	14	1	2		52.5135	53.489		72.578	42.475
57.3544	50.7699		3	20	1	4		58.2955	67.869		69.3985	59.9135
			2	14	0	6		61.966	55.995		79.6595	63.371
			5	16	2	12		56.8735	54.2765		61.744	58.5825
			4	13	1	1		65.7945			75.959	55.9245
			6	10	0	3					77.9805	52.895
bottom graph (Ki67)			4	12	0	3					75.6405	45.437
												57.7525
DMSO	Verteporfin											39.5675
21.4855	6.28625											41.707
12.1408	7.50251											39.467
15.3347	5.71128
50.6914	21.8658
19.4361	13.6768
